# Supplementary material for: Shotgun metagenomic sequencing reveals skin microbial variability from different facial sites
Source: Front Microbiol. 2022 Jul 26;13:933189. doi: 10.3389/fmicb.2022.933189 (PMC9364038; doi:10.3389/fmicb.2022.933189)
Supplement: Supplementary file 1 [file Table_1.XLSX]

## Sheet: TableS1
Table S1. differential microbial functions in three sites of Chinese samples
	name	KW_pvalue	fh_ck_pvalue	fh_ns_pvalue	ck_ns_pvalue	fh_mean	ck_mean	ns_mean	KW_qvalue	fh_ck_qvalue	fh_ns_qvalue	ck_ns_qvalue
1	Cofactor and vitamin metabolism	0.00581784	0.526653	0.00223569	0.0177443	0.0244057	0.0248693	0.0264533	0.0122175	0.91831	0.00521661	0.0310525
2	Central carbohydrate metabolism	2.24002e-06	0.876138	1.2387e-05	9.5795e-06	0.0189803	0.0188251	0.0214229	1.17601e-05	0.972173	5.78061e-05	4.47043e-05
3	Other carbohydrate metabolism	7.66249e-09	0.482279	6.70889e-08	3.30826e-07	0.0131614	0.0132301	0.0154903	1.60912e-07	0.91831	1.40887e-06	3.38237e-06
4	Carbon fixation	0.0492699	0.607289	0.0185717	0.0742915	0.0136049	0.013657	0.0144736	0.0689779	0.91831	0.0300005	0.103692
5	ATP synthesis	8.07785e-07	0.35929	9.94709e-05	4.02663e-07	0.00838708	0.00805007	0.0092782	5.65449e-06	0.91831	0.000379798	3.38237e-06
6	Lysine metabolism	0.881413	0.643626	0.917206	0.695025	0.00670895	0.00689527	0.00660458	0.925484	0.91831	0.957247	0.711977
7	Fatty acid metabolism	0.243062	0.583585	0.287468	0.0963179	0.00565563	0.00551277	0.00583786	0.300253	0.91831	0.377302	0.122586
8	Branched-chain amino acid metabolism	0.0178878	0.803275	0.00986912	0.0216867	0.00527332	0.00532476	0.00574853	0.0300515	0.972173	0.017271	0.0364337
9	Purine metabolism	0.0144349	0.407109	0.00580793	0.0365288	0.00485076	0.00488505	0.00517578	0.0263594	0.91831	0.0121876	0.0547932
10	Pyrimidine metabolism	0.91809	0.841907	0.854635	0.671124	0.00473121	0.00463632	0.00460947	0.940482	0.972173	0.920376	0.70468
11	Histidine metabolism	8.00611e-10	0.510215	1.63391e-08	4.08098e-08	0.00396717	0.00396622	0.00526717	3.36256e-08	0.91831	6.86241e-07	5.99142e-07
12	Cysteine and methionine metabolism	0.019838	0.902732	0.0108739	0.0227293	0.00345948	0.00345308	0.00316179	0.0308591	0.972173	0.0182681	0.0367165
13	Serine and threonine metabolism	0.395823	0.650365	0.408229	0.172521	0.00287636	0.00283135	0.00292952	0.474988	0.91831	0.514762	0.213115
14	Aromatic amino acid metabolism	0.000173684	0.843202	0.000214921	0.000517209	0.00302228	0.00298301	0.0025244	0.000474712	0.972173	0.00069436	0.00127781
15	Terpenoid backbone biosynthesis	0.973927	0.869619	0.824086	0.955397	0.00264936	0.00268199	0.00258747	0.973927	0.972173	0.910832	0.955397
16	Arginine and proline metabolism	0.678834	0.48607	0.978563	0.410983	0.00260906	0.00262946	0.0025389	0.75024	0.91831	0.978563	0.454245
17	Methane metabolism	0.696651	0.472701	0.934456	0.453758	0.00216219	0.0021709	0.00210271	0.75024	0.91831	0.957247	0.488662
18	Lipid metabolism	0.109038	0.0535055	0.798829	0.0912757	0.00221477	0.00196698	0.00214771	0.143113	0.91498	0.906779	0.119799
19	Nitrogen metabolism	0.210146	0.332479	0.0819424	0.395034	0.0019922	0.00211606	0.00203766	0.267458	0.91831	0.118675	0.448417
20	Lipopolysaccharide metabolism	1.85599e-08	0.554393	2.05504e-06	4.27959e-08	0.00145956	0.00151124	0.000935621	2.59839e-07	0.91831	2.1578e-05	5.99142e-07
21	Drug resistance	4.52847e-08	0.23958	2.87203e-05	2.17342e-08	0.00125958	0.00139035	0.000828974	4.75489e-07	0.91831	0.000120625	5.99142e-07
22	Glycan biosynthesis	0.0220271	0.177601	0.200827	0.00500351	0.00115118	0.000839494	0.00124661	0.0330406	0.91831	0.272088	0.00955215
23	Metabolic capacity	0.000192557	0.228309	0.0053702	5.70496e-05	0.000785998	0.000869484	0.000595777	0.000475729	0.91831	0.011871	0.000184314
24	Sterol biosynthesis	0.0337317	0.0490293	0.663107	0.0139678	0.000583737	0.000430234	0.000583027	0.0488528	0.91498	0.773625	0.0255064
25	Aromatics degradation	1.18881e-06	0.655936	6.62836e-06	7.12232e-06	0.000608354	0.000564456	0.000415717	7.13286e-06	0.91831	3.97702e-05	3.97661e-05
26	Other amino acid metabolism	0.598165	0.641254	0.593799	0.311656	0.000450427	0.000427382	0.000453554	0.678999	0.91831	0.712559	0.373987
27	Sulfur metabolism	0.0189668	0.269698	0.00609381	0.0765342	0.000458403	0.000437877	0.000405796	0.0306387	0.91831	0.0121876	0.103692
28	Polyamine biosynthesis	0.0156621	0.439365	0.00681447	0.0338396	0.000420345	0.000403114	0.000359489	0.0274087	0.91831	0.0130094	0.0526394
29	Polyketide sugar unit biosynthesis	2.3974e-05	0.579425	0.000323783	1.81301e-05	0.000363708	0.000373307	0.000293658	8.39091e-05	0.91831	0.000906591	7.61463e-05
30	Biosynthesis of other bacterial compounds	2.62157e-05	0.866145	0.000260262	2.17822e-05	0.000229755	0.000218119	0.000270138	8.46969e-05	0.972173	0.000780787	8.31684e-05
31	Glycosaminoglycan metabolism	3.72392e-06	0.231521	1.94755e-06	0.00027125	0.000175597	0.000173917	0.000224939	1.43899e-05	0.91831	2.1578e-05	0.000712031
32	Biosynthesis of other antibiotics	3.10683e-06	0.38079	3.9321e-06	7.16918e-05	0.000132014	0.000131752	0.000184986	1.43899e-05	0.91831	3.30296e-05	0.000215076
33	Biosynthesis of other fungal compounds	4.06197e-07	0.944796	6.03602e-06	1.38836e-06	4.64481e-05	3.40585e-05	2.63263e-05	3.41205e-06	0.973808	3.97702e-05	9.7185e-06
34	Biosynthesis of beta-lactams	0.000206599	0.627099	0.000164124	0.000986141	3.82843e-05	3.29022e-05	2.30294e-05	0.000482065	0.91831	0.000574435	0.00217989
35	Enediyne biosynthesis	0.00816652	0.171759	0.0876946	0.00206322	2.36041e-06	3.16441e-06	1.7079e-06	0.016333	0.91831	0.122772	0.00433276
36	Type II polyketide biosynthesis	0.0736502	0.961353	0.0490447	0.0485924	8.23826e-07	7.94114e-07	5.51397e-07	0.0997842	0.973808	0.0762918	0.0703752
37	Symbiosis	0.580067	0.891005	0.416712	0.321635	9.55664e-08	5.60523e-08	4.7123e-08	0.676745	0.972173	0.514762	0.375241

## Sheet: TableS2
Table S2. 554 differential KOs in different sites in Chinese samples
	KO	forehead	cheek	nose	enriched site	KOname	description
1	K00014	0.000124276	0.000118135	8.63e-05	fhck	aroE	shikimate dehydrogenase [EC:1.1.1.25]
2	K00015	0.000119901	0.000113301	0.000184512	ns	gyaR, GOR1	glyoxylate reductase [EC:1.1.1.26]
3	K00016	9.12e-05	9.89e-05	0.000151209	ns	LDH, ldh	L-lactate dehydrogenase [EC:1.1.1.27]
4	K00020	0.000147285	0.000167515	9.04e-05	fhck	HIBADH, mmsB	3-hydroxyisobutyrate dehydrogenase [EC:1.1.1.31]
5	K00027	0.000196715	0.000202779	0.000262378	ns	ME2, sfcA, maeA	malate dehydrogenase (oxaloacetate-decarboxylating) [EC:1.1.1.38]
6	K00029	0.000146331	0.000156199	0.000110666	fhck	E1.1.1.40, maeB	malate dehydrogenase (oxaloacetate-decarboxylating)(NADP+) [EC:1.1.1.40]
7	K00031	0.000265529	0.000248716	0.000295524	ns	IDH1, IDH2, icd	isocitrate dehydrogenase [EC:1.1.1.42]
8	K00033	0.000133819	0.000136758	0.000203435	ns	PGD, gnd, gntZ	6-phosphogluconate dehydrogenase [EC:1.1.1.44 1.1.1.343]
9	K00036	0.00011262	0.000105878	0.000135955	ns	G6PD, zwf	glucose-6-phosphate 1-dehydrogenase [EC:1.1.1.49 1.1.1.363]
10	K00053	0.000161586	0.000169714	0.000211341	ns	ilvC	ketol-acid reductoisomerase [EC:1.1.1.86]
11	K00059	0.000368084	0.00033531	0.00038135	ns	fabG, OAR1	3-oxoacyl-[acyl-carrier protein] reductase [EC:1.1.1.100]
12	K00060	0.000239645	0.000241991	0.000358943	ns	tdh	threonine 3-dehydrogenase [EC:1.1.1.103]
13	K00074	0.000127525	0.000129317	8.25e-05	fhck	paaH, hbd, fadB, mmgB	3-hydroxybutyryl-CoA dehydrogenase [EC:1.1.1.157]
14	K00075	0.000390575	0.000406626	0.000549131	ns	murB	UDP-N-acetylmuramate dehydrogenase [EC:1.3.1.98]
15	K00088	0.000419745	0.000431008	0.000536783	ns	IMPDH, guaB	IMP dehydrogenase [EC:1.1.1.205]
16	K00111	0.000168795	0.000171535	0.000249965	ns	glpA, glpD	glycerol-3-phosphate dehydrogenase [EC:1.1.5.3]
17	K00121	0.000173765	0.000184932	0.000121877	fhck	frmA, ADH5, adhC	S-(hydroxymethyl)glutathione dehydrogenase / alcohol dehydrogenase [EC:1.1.1.284 1.1.1.1]
18	K00135	0.000246558	0.000233691	0.000304899	ns	gabD	succinate-semialdehyde dehydrogenase / glutarate-semialdehyde dehydrogenase [EC:1.2.1.16 1.2.1.79 1.2.1.20]
19	K00140	0.000183396	0.000181205	0.000216892	ns	mmsA, iolA, ALDH6A1	malonate-semialdehyde dehydrogenase (acetylating) / methylmalonate-semialdehyde dehydrogenase [EC:1.2.1.18 1.2.1.27]
20	K00156	0.00012246	0.000127482	0.000201346	ns	poxB	pyruvate dehydrogenase (quinone) [EC:1.2.5.1]
21	K00161	0.000146204	0.000144519	0.000199391	ns	PDHA, pdhA	pyruvate dehydrogenase E1 component alpha subunit [EC:1.2.4.1]
22	K00164	0.000234869	0.000224896	0.000253339	ns	OGDH, sucA	2-oxoglutarate dehydrogenase E1 component [EC:1.2.4.2]
23	K00231	0.000160374	0.000158509	0.000264553	ns	PPOX, hemY	protoporphyrinogen/coproporphyrinogen III oxidase [EC:1.3.3.4 1.3.3.15]
24	K00241	0.000710066	0.000706449	0.00103763	ns	sdhC, frdC	succinate dehydrogenase / fumarate reductase, cytochrome b subunit
25	K00242	0.000141786	0.000145365	8.61e-05	fhck	sdhD, frdD	succinate dehydrogenase / fumarate reductase, membrane anchor subunit
26	K00254	0.000151758	0.000151104	0.000105616	fhck	DHODH, pyrD	dihydroorotate dehydrogenase [EC:1.3.5.2]
27	K00264	0.00018879	0.000178537	0.000228805	ns	GLT1	glutamate synthase (NADH) [EC:1.4.1.14]
28	K00265	0.000896235	0.000882052	0.00102207	ns	gltB	glutamate synthase (NADPH) large chain [EC:1.4.1.13]
29	K00266	0.000171142	0.000161439	0.000199228	ns	gltD	glutamate synthase (NADPH) small chain [EC:1.4.1.13]
30	K00278	0.000144362	0.000160989	9.01e-05	fhck	nadB	L-aspartate oxidase [EC:1.4.3.16]
31	K00286	0.000128402	0.000118457	0.000147605	ns	proC	pyrroline-5-carboxylate reductase [EC:1.5.1.2]
32	K00311	0.000211215	0.000203966	0.000152207	fhck	ETFDH	electron-transferring-flavoprotein dehydrogenase [EC:1.5.5.1]
33	K00324	0.000222967	0.000236916	0.000283553	ns	pntA	H+-translocating NAD(P) transhydrogenase subunit alpha [EC:1.6.1.2 7.1.1.1]
34	K00332	0.000131908	0.000127405	0.000155393	ns	nuoC	NADH-quinone oxidoreductase subunit C [EC:7.1.1.2]
35	K00337	0.000128865	0.000133556	0.000175625	ns	nuoH	NADH-quinone oxidoreductase subunit H [EC:7.1.1.2]
36	K00338	0.000206924	0.000199119	0.000272187	ns	nuoI	NADH-quinone oxidoreductase subunit I [EC:7.1.1.2]
37	K00342	0.000110129	0.000106232	0.000120715	ns	nuoM	NADH-quinone oxidoreductase subunit M [EC:7.1.1.2]
38	K00362	0.000288058	0.00031635	0.000177141	fhck	nirB	nitrite reductase (NADH) large subunit [EC:1.7.1.15]
39	K00371	0.000127359	0.000134848	0.00015335	ns	narH, narY, nxrB	nitrate reductase / nitrite oxidoreductase, beta subunit [EC:1.7.5.1 1.7.99.-]
40	K00382	0.000494917	0.000482329	0.000536779	ns	DLD, lpd, pdhD	dihydrolipoamide dehydrogenase [EC:1.8.1.4]
41	K00383	0.00012874	0.000133863	0.000106918	fhck	GSR, gor	glutathione reductase (NADPH) [EC:1.8.1.7]
42	K00412	0.000168277	0.000181056	0.000108745	fhck	CYTB, petB	ubiquinol-cytochrome c reductase cytochrome b subunit
43	K00426	0.000123726	0.000127964	9.44e-05	fhck	cydB	cytochrome bd ubiquinol oxidase subunit II [EC:7.1.1.7]
44	K00432	0.000158199	0.000165241	0.000117982	fhck	gpx, btuE, bsaA	glutathione peroxidase [EC:1.11.1.9]
45	K00507	0.000170808	0.000182166	0.000117299	fhck	SCD, desC	stearoyl-CoA desaturase (Delta-9 desaturase) [EC:1.14.19.1]
46	K00525	0.000288549	0.000297704	0.000341868	ns	E1.17.4.1A, nrdA, nrdE	ribonucleoside-diphosphate reductase alpha chain [EC:1.17.4.1]
47	K00528	0.000154559	0.000152062	0.000112911	fhck	fpr	ferredoxin/flavodoxin---NADP+ reductase [EC:1.18.1.2 1.19.1.1]
48	K00548	0.000153881	0.000164574	0.000101895	fhck	metH, MTR	5-methyltetrahydrofolate--homocysteine methyltransferase [EC:2.1.1.13]
49	K00558	0.000264421	0.000270936	0.000178237	fhck	DNMT1, dcm	DNA (cytosine-5)-methyltransferase 1 [EC:2.1.1.37]
50	K00560	0.000344472	0.000345545	0.00027712	fhck	thyA, TYMS	thymidylate synthase [EC:2.1.1.45]
51	K00564	0.000189626	0.000200557	0.000311105	ns	rsmC	16S rRNA (guanine1207-N2)-methyltransferase [EC:2.1.1.172]
52	K00566	0.000287661	0.000311434	0.000238545	fhck	mnmA, trmU	tRNA-uridine 2-sulfurtransferase [EC:2.8.1.13]
53	K00568	0.000133736	0.000136933	8.52e-05	fhck	ubiG	2-polyprenyl-6-hydroxyphenyl methylase / 3-demethylubiquinone-9 3-methyltransferase [EC:2.1.1.222 2.1.1.64]
54	K00606	0.000121847	0.000123602	8.89e-05	fhck	panB	3-methyl-2-oxobutanoate hydroxymethyltransferase [EC:2.1.2.11]
55	K00609	0.000149925	0.000144847	0.000166156	ns	pyrB, PYR2	aspartate carbamoyltransferase catalytic subunit [EC:2.1.3.2]
56	K00611	0.000149136	0.000141331	0.000192804	ns	OTC, argF, argI	ornithine carbamoyltransferase [EC:2.1.3.3]
57	K00626	0.000363462	0.000361168	0.000246787	fhck	ACAT, atoB	acetyl-CoA C-acetyltransferase [EC:2.3.1.9]
58	K00627	0.000138691	0.000142668	0.000117566	fhck	DLAT, aceF, pdhC	pyruvate dehydrogenase E2 component (dihydrolipoamide acetyltransferase) [EC:2.3.1.12]
59	K00632	0.000134293	0.000152985	8.07e-05	fhck	fadA, fadI	acetyl-CoA acyltransferase [EC:2.3.1.16]
60	K00639	0.00012175	0.000123265	0.000167295	ns	kbl, GCAT	glycine C-acetyltransferase [EC:2.3.1.29]
61	K00641	0.000163858	0.000163231	0.00012659	fhck	metX	homoserine O-acetyltransferase/O-succinyltransferase [EC:2.3.1.31 2.3.1.46]
62	K00648	0.000590665	0.000562203	0.000867011	ns	fabH	3-oxoacyl-[acyl-carrier-protein] synthase III [EC:2.3.1.180]
63	K00655	0.000181151	0.000189281	0.000203942	ns	plsC	1-acyl-sn-glycerol-3-phosphate acyltransferase [EC:2.3.1.51]
64	K00666	0.000407389	0.000389221	0.000253789	fhck	K00666	fatty-acyl-CoA synthase [EC:6.2.1.-]
65	K00698	0.000431924	0.000322961	0.000488646	ns	CHS1	chitin synthase [EC:2.4.1.16]
66	K00700	0.000145362	0.000153185	0.000214918	ns	GBE1, glgB	1,4-alpha-glucan branching enzyme [EC:2.4.1.18]
67	K00721	0.000132308	0.000121719	0.000174954	ns	DPM1	dolichol-phosphate mannosyltransferase [EC:2.4.1.83]
68	K00728	0.000253919	0.000195584	0.000319356	ns	POMT, pmt	dolichyl-phosphate-mannose-protein mannosyltransferase [EC:2.4.1.109]
69	K00758	9.18e-05	9.96e-05	0.000164176	ns	deoA, TYMP	thymidine phosphorylase [EC:2.4.2.4]
70	K00763	0.00013371	0.00014367	0.000164763	ns	pncB, NAPRT1	nicotinate phosphoribosyltransferase [EC:6.3.4.21]
71	K00764	0.000552279	0.000537057	0.000793964	ns	purF, PPAT	amidophosphoribosyltransferase [EC:2.4.2.14]
72	K00765	0.000437535	0.000449425	0.00065172	ns	hisG	ATP phosphoribosyltransferase [EC:2.4.2.17]
73	K00788	0.000203247	0.000223499	0.000319111	ns	thiE	thiamine-phosphate pyrophosphorylase [EC:2.5.1.3]
74	K00789	0.000200066	0.000204615	0.000161169	fhck	metK, MAT	S-adenosylmethionine synthetase [EC:2.5.1.6]
75	K00794	0.000213181	0.00023369	0.000142346	fhck	ribH, RIB4	6,7-dimethyl-8-ribityllumazine synthase [EC:2.5.1.78]
76	K00799	0.000132585	0.000123337	0.000107449	fhck	GST, gst	glutathione S-transferase [EC:2.5.1.18]
77	K00806	0.000112561	0.000116035	0.000159095	ns	uppS	undecaprenyl diphosphate synthase [EC:2.5.1.31]
78	K00817	0.000820782	0.000805824	0.00115347	ns	hisC	histidinol-phosphate aminotransferase [EC:2.6.1.9]
79	K00820	0.000551522	0.000529618	0.000600609	ns	glmS, GFPT	glutamine---fructose-6-phosphate transaminase (isomerizing) [EC:2.6.1.16]
80	K00835	0.000138039	0.000159038	8.96e-05	fhck	avtA	valine--pyruvate aminotransferase [EC:2.6.1.66]
81	K00836	0.00019448	0.000202113	0.000117129	fhck	ectB, dat	diaminobutyrate-2-oxoglutarate transaminase [EC:2.6.1.76]
82	K00849	0.000149106	0.000156365	0.000228886	ns	galK	galactokinase [EC:2.7.1.6]
83	K00850	0.000143325	0.000139496	0.000193616	ns	pfkA, PFK	6-phosphofructokinase 1 [EC:2.7.1.11]
84	K00853	0.000364809	0.000345878	0.00057879	ns	araB	L-ribulokinase [EC:2.7.1.16]
85	K00858	0.000174184	0.000184312	0.000141636	fhck	ppnK, NADK	NAD+ kinase [EC:2.7.1.23]
86	K00859	0.000241327	0.000241902	0.000185338	fhck	coaE	dephospho-CoA kinase [EC:2.7.1.24]
87	K00872	0.000151127	0.000153253	0.000214317	ns	thrB	homoserine kinase [EC:2.7.1.39]
88	K00873	0.000208568	0.000216454	0.000273102	ns	PK, pyk	pyruvate kinase [EC:2.7.1.40]
89	K00874	0.000535219	0.000525049	0.000820096	ns	kdgK	2-dehydro-3-deoxygluconokinase [EC:2.7.1.45]
90	K00876	0.000136823	0.000125655	0.000164184	ns	udk, UCK	uridine kinase [EC:2.7.1.48]
91	K00925	0.00012244	0.000135231	8.32e-05	fhck	ackA	acetate kinase [EC:2.7.2.1]
92	K00928	0.000294904	0.00030231	0.000355106	ns	lysC	aspartate kinase [EC:2.7.2.4]
93	K00942	0.000111928	0.000106591	9.21e-05	fhck	gmk, GUK1	guanylate kinase [EC:2.7.4.8]
94	K00948	0.000252585	0.000241837	0.000282254	ns	PRPS, prsA	ribose-phosphate pyrophosphokinase [EC:2.7.6.1]
95	K00954	0.000196396	0.000206354	0.00014562	fhck	E2.7.7.3A, coaD, kdtB	pantetheine-phosphate adenylyltransferase [EC:2.7.7.3]
96	K00963	0.000116783	0.000120245	0.000153438	ns	UGP2, galU, galF	UTP--glucose-1-phosphate uridylyltransferase [EC:2.7.7.9]
97	K00969	0.000228888	0.00023611	0.000258984	ns	nadD	nicotinate-nucleotide adenylyltransferase [EC:2.7.7.18]
98	K00970	0.000237988	0.000259397	0.00017544	fhck	pcnB	poly(A) polymerase [EC:2.7.7.19]
99	K00971	0.000408638	0.00037875	0.000594974	ns	manC, cpsB	mannose-1-phosphate guanylyltransferase [EC:2.7.7.13]
100	K00972	9.87e-05	9.17e-05	0.000141569	ns	UAP1	UDP-N-acetylglucosamine/UDP-N-acetylgalactosamine diphosphorylase [EC:2.7.7.23 2.7.7.83]
101	K00975	0.000168833	0.000172203	0.000203785	ns	glgC	glucose-1-phosphate adenylyltransferase [EC:2.7.7.27]
102	K00982	0.00012736	0.000135285	0.000164146	ns	glnE	[glutamine synthetase] adenylyltransferase / [glutamine synthetase]-adenylyl-L-tyrosine phosphorylase [EC:2.7.7.42 2.7.7.89]
103	K00990	0.000170969	0.000193379	0.000107235	fhck	glnD	[protein-PII] uridylyltransferase [EC:2.7.7.59]
104	K01012	0.000245945	0.000243518	0.000277256	ns	bioB	biotin synthase [EC:2.8.1.6]
105	K01028	0.000202538	0.000228628	0.0001301	fhck	scoA	3-oxoacid CoA-transferase subunit A [EC:2.8.3.5]
106	K01046	0.00034118	0.000322789	0.000432196	ns	lip, TGL2	triacylglycerol lipase [EC:3.1.1.3]
107	K01069	0.00012873	0.000127068	8.01e-05	fhck	gloB, gloC, HAGH	hydroxyacylglutathione hydrolase [EC:3.1.2.6]
108	K01079	9.73e-05	0.000104833	0.000115062	ns	serB, PSPH	phosphoserine phosphatase [EC:3.1.3.3]
109	K01081	0.000121563	0.000133784	9.27e-05	fhck	E3.1.3.5	5'-nucleotidase [EC:3.1.3.5]
110	K01091	0.000135585	0.000140469	9.96e-05	fhck	gph	phosphoglycolate phosphatase [EC:3.1.3.18]
111	K01092	0.00012389	0.000124977	9.77e-05	fhck	E3.1.3.25, IMPA, suhB	myo-inositol-1(or 4)-monophosphatase [EC:3.1.3.25]
112	K01104	0.000468537	0.000466503	0.000660425	ns	E3.1.3.48	protein-tyrosine phosphatase [EC:3.1.3.48]
113	K01114	0.000181742	0.000139539	0.000206154	ns	plc	phospholipase C [EC:3.1.4.3]
114	K01129	0.000120038	0.000128902	0.000198322	ns	dgt	dGTPase [EC:3.1.5.1]
115	K01153	0.000290436	0.000329653	0.000224189	fhck	hsdR	type I restriction enzyme, R subunit [EC:3.1.21.3]
116	K01154	0.000193967	0.000207698	0.000154063	fhck	hsdS	type I restriction enzyme, S subunit [EC:3.1.21.3]
117	K01159	0.00033199	0.000338804	0.000542129	ns	ruvC	crossover junction endodeoxyribonuclease RuvC [EC:3.1.21.10]
118	K01167	0.0001118	0.000108265	0.000160745	ns	rnaSA	ribonuclease T1 [EC:4.6.1.24]
119	K01186	0.000279516	0.000282831	0.000434506	ns	NEU1	sialidase-1 [EC:3.2.1.18]
120	K01187	0.000110147	0.000107184	0.000113679	ns	malZ	alpha-glucosidase [EC:3.2.1.20]
121	K01191	0.000346628	0.000351306	0.000528018	ns	MAN2C1	alpha-mannosidase [EC:3.2.1.24]
122	K01192	0.000101407	0.000101401	0.000154263	ns	E3.2.1.25, MANBA, manB	beta-mannosidase [EC:3.2.1.25]
123	K01207	0.000210621	0.000224625	0.000278665	ns	nagZ	beta-N-acetylhexosaminidase [EC:3.2.1.52]
124	K01223	0.000154529	0.000177465	0.000264109	ns	E3.2.1.86B, bglA	6-phospho-beta-glucosidase [EC:3.2.1.86]
125	K01256	0.000378702	0.000399456	0.000574287	ns	pepN	aminopeptidase N [EC:3.4.11.2]
126	K01259	0.000120748	0.000112008	0.000178437	ns	pip	proline iminopeptidase [EC:3.4.11.5]
127	K01262	0.00017207	0.000170491	0.0002006	ns	pepP	Xaa-Pro aminopeptidase [EC:3.4.11.9]
128	K01265	0.000208719	0.000195485	0.000225547	ns	map	methionyl aminopeptidase [EC:3.4.11.18]
129	K01381	0.000116875	8.7e-05	0.000135851	ns	PEP4	saccharopepsin [EC:3.4.23.25]
130	K01414	0.000128092	0.000143324	7.81e-05	fhck	prlC	oligopeptidase A [EC:3.4.24.70]
131	K01421	0.000187437	0.000192465	0.000287287	ns	yhgE	putative membrane protein
132	K01428	0.000189799	0.000200316	0.000124756	fhck	ureC	urease subunit alpha [EC:3.5.1.5]
133	K01439	0.00019031	0.000186229	0.000217822	ns	dapE	succinyl-diaminopimelate desuccinylase [EC:3.5.1.18]
134	K01465	0.000226342	0.000227567	0.000280261	ns	URA4, pyrC	dihydroorotase [EC:3.5.2.3]
135	K01468	0.000226732	0.000223385	0.000344386	ns	hutI, AMDHD1	imidazolonepropionase [EC:3.5.2.7]
136	K01478	9.08e-05	8.87e-05	0.000126662	ns	arcA	arginine deiminase [EC:3.5.3.6]
137	K01497	0.000264828	0.000288071	0.00017173	fhck	ribA, RIB1	GTP cyclohydrolase II [EC:3.5.4.25]
138	K01523	0.00024577	0.000258088	0.000421074	ns	hisE	phosphoribosyl-ATP pyrophosphohydrolase [EC:3.6.1.31]
139	K01533	0.000168086	0.000190469	0.000114215	fhck	copB	P-type Cu2+ transporter [EC:7.2.2.9]
140	K01551	0.000215128	0.000176374	0.000285862	ns	arsA, ASNA1, GET3	arsenite/tail-anchored protein-transporting ATPase [EC:7.3.2.7 7.3.-.-]
141	K01588	0.000143949	0.000161874	0.000104757	fhck	purE	5-(carboxyamino)imidazole ribonucleotide mutase [EC:5.4.99.18]
142	K01591	0.000172629	0.000176519	0.000122224	fhck	pyrF	orotidine-5'-phosphate decarboxylase [EC:4.1.1.23]
143	K01595	0.000120196	0.000141565	7.96e-05	fhck	ppc	phosphoenolpyruvate carboxylase [EC:4.1.1.31]
144	K01624	0.000195017	0.000179459	0.000219651	ns	FBA, fbaA	fructose-bisphosphate aldolase, class II [EC:4.1.2.13]
145	K01649	0.000132301	0.000134094	0.000112716	fhck	leuA, IMS	2-isopropylmalate synthase [EC:2.3.3.13]
146	K01652	0.000363403	0.000354628	0.000398317	ns	E2.2.1.6L, ilvB, ilvG, ilvI	acetolactate synthase I/II/III large subunit [EC:2.2.1.6]
147	K01653	0.000375455	0.000371931	0.000539286	ns	E2.2.1.6S, ilvH, ilvN	acetolactate synthase I/III small subunit [EC:2.2.1.6]
148	K01658	0.000341557	0.000367042	0.000217644	fhck	trpG	anthranilate synthase component II [EC:4.1.3.27]
149	K01673	0.000180221	0.000174379	0.000126902	fhck	cynT, can	carbonic anhydrase [EC:4.2.1.1]
150	K01679	0.0001956	0.000185039	0.000211078	ns	E4.2.1.2B, fumC, FH	fumarate hydratase, class II [EC:4.2.1.2]
151	K01681	0.000461299	0.000450265	0.000491245	ns	ACO, acnA	aconitate hydratase [EC:4.2.1.3]
152	K01689	0.000225543	0.000225373	0.000283031	ns	ENO, eno	enolase [EC:4.2.1.11]
153	K01698	0.000145518	0.000140858	0.000179875	ns	hemB, ALAD	porphobilinogen synthase [EC:4.2.1.24]
154	K01703	0.000266507	0.000271165	0.000377344	ns	leuC, IPMI-L	3-isopropylmalate/(R)-2-methylmalate dehydratase large subunit [EC:4.2.1.33 4.2.1.35]
155	K01710	0.000124257	0.000121492	9.85e-05	fhck	rfbB, rmlB, rffG	dTDP-glucose 4,6-dehydratase [EC:4.2.1.46]
156	K01712	0.000194851	0.000196036	0.000296768	ns	hutU, UROC1	urocanate hydratase [EC:4.2.1.49]
157	K01738	0.000151795	0.000147907	0.000164143	ns	cysK	cysteine synthase [EC:2.5.1.47]
158	K01744	0.000165995	0.000170304	0.000249282	ns	aspA	aspartate ammonia-lyase [EC:4.3.1.1]
159	K01745	8.91e-05	9.27e-05	0.000137135	ns	hutH, HAL	histidine ammonia-lyase [EC:4.3.1.3]
160	K01754	0.000306481	0.000333051	0.000227951	fhck	E4.3.1.19, ilvA, tdcB	threonine dehydratase [EC:4.3.1.19]
161	K01775	0.000153721	0.000145927	0.000157301	ns	alr	alanine racemase [EC:5.1.1.1]
162	K01778	0.000190552	0.000205543	0.000136504	fhck	dapF	diaminopimelate epimerase [EC:5.1.1.7]
163	K01791	0.000234669	0.000230028	0.000347383	ns	wecB	UDP-N-acetylglucosamine 2-epimerase (non-hydrolysing) [EC:5.1.3.14]
164	K01792	0.000119122	0.00011953	0.000175981	ns	E5.1.3.15	glucose-6-phosphate 1-epimerase [EC:5.1.3.15]
165	K01809	0.000263532	0.000251007	0.000368988	ns	manA, MPI	mannose-6-phosphate isomerase [EC:5.3.1.8]
166	K01812	0.000156316	0.000157253	0.000238715	ns	uxaC	glucuronate isomerase [EC:5.3.1.12]
167	K01825	0.00012711	0.000143583	7.39e-05	fhck	fadB	3-hydroxyacyl-CoA dehydrogenase / enoyl-CoA hydratase / 3-hydroxybutyryl-CoA epimerase / enoyl-CoA isomerase [EC:1.1.1.35 4.2.1.17 5.1.2.3 5.3.3.8]
168	K01834	0.000121381	0.000117034	0.00015369	ns	PGAM, gpmA	2,3-bisphosphoglycerate-dependent phosphoglycerate mutase [EC:5.4.2.11]
169	K01835	0.000133268	0.000140127	0.000170844	ns	pgm	phosphoglucomutase [EC:5.4.2.2]
170	K01869	0.000230004	0.000239671	0.000338312	ns	LARS, leuS	leucyl-tRNA synthetase [EC:6.1.1.4]
171	K01870	0.000365821	0.000391815	0.000319572	fhck	IARS, ileS	isoleucyl-tRNA synthetase [EC:6.1.1.5]
172	K01872	0.000326	0.000347481	0.000274395	fhck	AARS, alaS	alanyl-tRNA synthetase [EC:6.1.1.7]
173	K01873	0.000233576	0.000243463	0.000260423	ns	VARS, valS	valyl-tRNA synthetase [EC:6.1.1.9]
174	K01874	0.000234431	0.000244471	0.000284344	ns	MARS, metG	methionyl-tRNA synthetase [EC:6.1.1.10]
175	K01880	0.000148067	0.000139707	0.000201264	ns	GARS, glyS1	glycyl-tRNA synthetase [EC:6.1.1.14]
176	K01881	0.000213828	0.000210665	0.00023052	ns	PARS, proS	prolyl-tRNA synthetase [EC:6.1.1.15]
177	K01883	0.000248095	0.000254647	0.000287642	ns	CARS, cysS	cysteinyl-tRNA synthetase [EC:6.1.1.16]
178	K01885	0.000219518	0.000210525	0.000184385	fhck	EARS, gltX	glutamyl-tRNA synthetase [EC:6.1.1.17]
179	K01889	0.000162946	0.000169067	0.000199452	ns	FARSA, pheS	phenylalanyl-tRNA synthetase alpha chain [EC:6.1.1.20]
180	K01894	0.000172927	0.000186604	0.000102739	fhck	gluQ	glutamyl-Q tRNA(Asp) synthetase [EC:6.1.1.-]
181	K01895	0.000302304	0.000304939	0.000254756	fhck	ACSS1_2, acs	acetyl-CoA synthetase [EC:6.2.1.1]
182	K01897	0.00062104	0.000629461	0.000831663	ns	ACSL, fadD	long-chain acyl-CoA synthetase [EC:6.2.1.3]
183	K01903	0.000122203	0.000129151	0.000159675	ns	sucC	succinyl-CoA synthetase beta subunit [EC:6.2.1.5]
184	K01918	0.0001783	0.000188322	0.000122492	fhck	panC	pantoate--beta-alanine ligase [EC:6.3.2.1]
185	K01921	0.000427095	0.000453288	0.000498569	ns	ddl	D-alanine-D-alanine ligase [EC:6.3.2.4]
186	K01925	0.00020248	0.000199244	0.000229111	ns	murD	UDP-N-acetylmuramoylalanine--D-glutamate ligase [EC:6.3.2.9]
187	K01928	0.000338441	0.000384392	0.000225327	fhck	murE	UDP-N-acetylmuramoyl-L-alanyl-D-glutamate--2,6-diaminopimelate ligase [EC:6.3.2.13]
188	K01933	0.000113568	0.000112841	9.55e-05	fhck	purM	phosphoribosylformylglycinamidine cyclo-ligase [EC:6.3.3.1]
189	K01934	0.000113493	0.000119573	0.000175638	ns	MTHFS	5-formyltetrahydrofolate cyclo-ligase [EC:6.3.3.2]
190	K01935	0.000132387	0.000130296	0.000100618	fhck	bioD	dethiobiotin synthetase [EC:6.3.3.3]
191	K01950	0.000184239	0.000200075	0.000286147	ns	E6.3.5.1, NADSYN1, QNS1, nadE	NAD+ synthase (glutamine-hydrolysing) [EC:6.3.5.1]
192	K01961	0.000139518	0.000149082	0.000102604	fhck	accC	acetyl-CoA carboxylase, biotin carboxylase subunit [EC:6.4.1.2 6.3.4.14]
193	K01962	0.000115715	0.000118443	8.55e-05	fhck	accA	acetyl-CoA carboxylase carboxyl transferase subunit alpha [EC:6.4.1.2 2.1.3.15]
194	K01963	0.000146479	0.000160064	9.96e-05	fhck	accD	acetyl-CoA carboxylase carboxyl transferase subunit beta [EC:6.4.1.2 2.1.3.15]
195	K01968	0.000121438	0.000131568	7.55e-05	fhck	E6.4.1.4A	3-methylcrotonyl-CoA carboxylase alpha subunit [EC:6.4.1.4]
196	K01969	0.000175686	0.000198155	0.000126963	fhck	E6.4.1.4B	3-methylcrotonyl-CoA carboxylase beta subunit [EC:6.4.1.4]
197	K01990	0.000793792	0.000854172	0.00109881	ns	ABC-2.A	ABC-2 type transport system ATP-binding protein
198	K01992	0.000622848	0.000662445	0.000540133	fhck	ABC-2.P	ABC-2 type transport system permease protein
199	K01998	0.000122976	0.000112525	7.41e-05	fhck	livM	branched-chain amino acid transport system permease protein
200	K02002	0.00016444	0.00015908	0.000234767	ns	proX	glycine betaine/proline transport system substrate-binding protein
201	K02003	0.000447794	0.000469023	0.000651339	ns	ABC.CD.A	putative ABC transport system ATP-binding protein
202	K02004	0.000656061	0.000665361	0.000915162	ns	ABC.CD.P	putative ABC transport system permease protein
203	K02007	8.15e-05	8.76e-05	0.000140426	ns	cbiM	cobalt/nickel transport system permease protein
204	K02008	0.000193285	0.000201602	0.00031541	ns	cbiQ	cobalt/nickel transport system permease protein
205	K02012	0.000319454	0.000331452	0.000240677	fhck	afuA, fbpA	iron(III) transport system substrate-binding protein
206	K02013	0.0011448	0.00120859	0.00164542	ns	ABC.FEV.A	iron complex transport system ATP-binding protein [EC:7.2.2.-]
207	K02014	0.000508767	0.000533541	0.00031141	fhck	TC.FEV.OM	iron complex outermembrane recepter protein
208	K02015	0.000419533	0.000458698	0.000593929	ns	ABC.FEV.P	iron complex transport system permease protein
209	K02016	0.000506443	0.000532676	0.000600964	ns	ABC.FEV.S	iron complex transport system substrate-binding protein
210	K02025	0.000132541	0.00013846	0.000168961	ns	ABC.MS.P	multiple sugar transport system permease protein
211	K02026	0.000319061	0.000328828	0.000490391	ns	ABC.MS.P1	multiple sugar transport system permease protein
212	K02027	0.000355926	0.000371249	0.00052933	ns	ABC.MS.S	multiple sugar transport system substrate-binding protein
213	K02030	0.000195144	0.000226723	0.000143756	fhck	ABC.PA.S	polar amino acid transport system substrate-binding protein
214	K02031	0.000191357	0.000196023	0.000244836	ns	ddpD	peptide/nickel transport system ATP-binding protein
215	K02033	0.00011575	0.000126975	0.000144992	ns	ABC.PE.P	peptide/nickel transport system permease protein
216	K02035	0.000483254	0.000496195	0.000635176	ns	ABC.PE.S	peptide/nickel transport system substrate-binding protein
217	K02040	0.000164082	0.000182999	0.000140894	fhck	pstS	phosphate transport system substrate-binding protein
218	K02048	0.00013186	0.000131651	8.51e-05	fhck	cysP	sulfate/thiosulfate transport system substrate-binding protein
219	K02057	0.00065226	0.000664332	0.00097718	ns	ABC.SS.P	simple sugar transport system permease protein
220	K02066	0.000219918	0.000159775	0.000131989	fhck	mlaE, linK	phospholipid/cholesterol/gamma-HCH transport system permease protein
221	K02067	0.000301445	0.00022885	0.00018063	fhck	mlaD, linM	phospholipid/cholesterol/gamma-HCH transport system substrate-binding protein
222	K02069	0.000121404	0.000125042	0.000152192	ns	STAR2, fetB	UDP-glucose/iron transport system permease protein
223	K02072	0.000148496	0.000149718	0.00020661	ns	metI	D-methionine transport system permease protein
224	K02073	0.00036007	0.00036169	0.000269517	fhck	metQ	D-methionine transport system substrate-binding protein
225	K02078	0.000130129	0.000130193	0.000184015	ns	acpP	acyl carrier protein
226	K02108	0.000398597	0.000399377	0.000534117	ns	ATPF0A, atpB	F-type H+-transporting ATPase subunit a
227	K02115	9.12e-05	9.03e-05	0.00012374	ns	ATPF1G, atpG	F-type H+-transporting ATPase subunit gamma
228	K02199	0.000113928	0.000130715	7.11e-05	fhck	ccmG, dsbE	cytochrome c biogenesis protein CcmG, thiol:disulfide interchange protein DsbE
229	K02200	0.000202763	0.000231629	0.000129936	fhck	ccmH	cytochrome c-type biogenesis protein CcmH
230	K02217	0.000205296	0.000202756	0.000309809	ns	ftnA, ftn	ferritin [EC:1.16.3.2]
231	K02221	0.00010549	0.000111726	0.000129828	ns	yggT	YggT family protein
232	K02224	9.5e-05	9.29e-05	0.000143654	ns	cobB-cbiA	cobyrinic acid a,c-diamide synthase [EC:6.3.5.9 6.3.5.11]
233	K02230	0.00040911	0.000403812	0.000609378	ns	cobN	cobaltochelatase CobN [EC:6.6.1.2]
234	K02259	0.000145116	0.000140614	0.000187441	ns	COX15, ctaA	heme a synthase [EC:1.17.99.9]
235	K02274	0.000228066	0.000218746	0.000290081	ns	coxA, ctaD	cytochrome c oxidase subunit I [EC:7.1.1.9]
236	K02275	0.00024395	0.000244846	0.000289499	ns	coxB, ctaC	cytochrome c oxidase subunit II [EC:7.1.1.9]
237	K02276	0.000249377	0.000239511	0.000316666	ns	coxC, ctaE	cytochrome c oxidase subunit III [EC:7.1.1.9]
238	K02301	0.000117647	0.000114421	0.00014597	ns	cyoE	protoheme IX farnesyltransferase [EC:2.5.1.-]
239	K02313	0.000171843	0.000189081	0.00023154	ns	dnaA	chromosomal replication initiator protein
240	K02314	0.000123411	0.000134085	9.31e-05	fhck	dnaB	replicative DNA helicase [EC:5.6.2.3]
241	K02316	0.000176696	0.000198128	0.000157876	fhck	dnaG	DNA primase [EC:2.7.7.101]
242	K02340	0.000114807	0.000115959	0.000136519	ns	holA	DNA polymerase III subunit delta [EC:2.7.7.7]
243	K02343	0.000384551	0.000390258	0.000525019	ns	dnaX	DNA polymerase III subunit gamma/tau [EC:2.7.7.7]
244	K02356	0.000110931	0.00012462	0.000188365	ns	efp	elongation factor P
245	K02390	0.000179712	0.000168246	0.000120418	fhck	flgE	flagellar hook protein FlgE
246	K02429	0.000205178	0.000201931	0.000285588	ns	fucP	MFS transporter, FHS family, L-fucose permease
247	K02433	0.000249616	0.00027938	0.000195645	fhck	gatA, QRSL1	aspartyl-tRNA(Asn)/glutamyl-tRNA(Gln) amidotransferase subunit A [EC:6.3.5.6 6.3.5.7]
248	K02437	0.000109875	0.000111734	0.000135632	ns	gcvH, GCSH	glycine cleavage system H protein
249	K02438	0.000120686	0.000127206	0.000210914	ns	glgX	glycogen debranching enzyme [EC:3.2.1.196]
250	K02440	0.000123071	0.000127511	0.000147363	ns	GLPF	glycerol uptake facilitator protein
251	K02452	0.000117254	0.000132859	6.89e-05	fhck	gspC	general secretion pathway protein C
252	K02453	0.000121861	0.000128212	6.92e-05	fhck	gspD	general secretion pathway protein D
253	K02463	0.00015861	0.0001735	9.3e-05	fhck	gspN	general secretion pathway protein N
254	K02501	0.000128068	0.000143392	0.000101291	fhck	hisH	imidazole glycerol-phosphate synthase subunit HisH [EC:4.3.2.10]
255	K02503	0.000111113	0.000111131	0.000148596	ns	HINT1, hinT, hit	histidine triad (HIT) family protein
256	K02517	0.000144107	0.000159805	8.76e-05	fhck	lpxL, htrB	Kdo2-lipid IVA lauroyltransferase/acyltransferase [EC:2.3.1.241 2.3.1.-]
257	K02529	0.000781765	0.000778909	0.00114786	ns	lacI, galR	LacI family transcriptional regulator
258	K02552	0.000118388	0.00012195	0.000214744	ns	menF	menaquinone-specific isochorismate synthase [EC:5.4.4.2]
259	K02558	0.000146006	0.000167119	8.8e-05	fhck	mpl	UDP-N-acetylmuramate: L-alanyl-gamma-D-glutamyl-meso-diaminopimelate ligase [EC:6.3.2.45]
260	K02563	0.00020242	0.000222158	0.000165374	fhck	murG	UDP-N-acetylglucosamine--N-acetylmuramyl-(pentapeptide) pyrophosphoryl-undecaprenol N-acetylglucosamine transferase [EC:2.4.1.227]
261	K02564	0.000148451	0.000161673	0.000301623	ns	nagB, GNPDA	glucosamine-6-phosphate deaminase [EC:3.5.99.6]
262	K02566	7.99e-05	8.63e-05	0.000144318	ns	nagD	5'-nucleotidase [EC:3.1.3.5]
263	K02601	0.000244973	0.000244965	0.000200753	fhck	nusG	transcription termination/antitermination protein NusG
264	K02619	0.000168636	0.000169949	0.00019755	ns	pabC	4-amino-4-deoxychorismate lyase [EC:4.1.3.38]
265	K02655	0.000134049	0.000134876	7.86e-05	fhck	pilE	type IV pilus assembly protein PilE
266	K02663	0.000137932	0.00015724	8.37e-05	fhck	pilN	type IV pilus assembly protein PilN
267	K02664	0.00011805	0.000137732	7.72e-05	fhck	pilO	type IV pilus assembly protein PilO
268	K02671	0.000124239	0.00013176	7.33e-05	fhck	pilV	type IV pilus assembly protein PilV
269	K02768	0.000232196	0.000231595	0.000369849	ns	fruB	fructose PTS system EIIA component [EC:2.7.1.202]
270	K02773	0.000206744	0.000215392	0.000354015	ns	gatA, sgcA	galactitol PTS system EIIA component [EC:2.7.1.200]
271	K02834	9.2e-05	9.35e-05	0.000135886	ns	rbfA	ribosome-binding factor A
272	K02837	0.000346947	0.000386144	0.000233237	fhck	prfC	peptide chain release factor 3
273	K02851	0.000434521	0.000426534	0.000622681	ns	wecA, tagO, rfe	UDP-GlcNAc:undecaprenyl-phosphate/decaprenyl-phosphate GlcNAc-1-phosphate transferase [EC:2.7.8.33 2.7.8.35]
274	K02864	8.84e-05	9.68e-05	0.000119869	ns	RP-L10, MRPL10, rplJ	large subunit ribosomal protein L10
275	K02878	0.000247921	0.000279774	0.000191862	fhck	RP-L16, MRPL16, rplP	large subunit ribosomal protein L16
276	K02879	0.000208295	0.000211417	0.000330879	ns	RP-L17, MRPL17, rplQ	large subunit ribosomal protein L17
277	K02886	0.00010826	0.000124774	0.000140237	ns	RP-L2, MRPL2, rplB	large subunit ribosomal protein L2
278	K02892	0.000109153	0.000116343	9.69e-05	fhck	RP-L23, MRPL23, rplW	large subunit ribosomal protein L23
279	K02895	0.000139797	0.000139178	0.000155009	ns	RP-L24, MRPL24, rplX	large subunit ribosomal protein L24
280	K02902	0.000137069	0.000145057	0.000152623	ns	RP-L28, MRPL28, rpmB	large subunit ribosomal protein L28
281	K02909	0.000140145	0.00013854	0.00015386	ns	RP-L31, rpmE	large subunit ribosomal protein L31
282	K02913	0.000159789	0.00015648	0.000208981	ns	RP-L33, MRPL33, rpmG	large subunit ribosomal protein L33
283	K02931	0.000118786	0.000118585	0.000133357	ns	RP-L5, MRPL5, rplE	large subunit ribosomal protein L5
284	K02933	0.000133448	0.000154405	0.000120221	fhck	RP-L6, MRPL6, rplF	large subunit ribosomal protein L6
285	K02939	0.000133986	0.000130432	0.000178481	ns	RP-L9, MRPL9, rplI	large subunit ribosomal protein L9
286	K02945	0.000149151	0.000164948	0.000111388	fhck	RP-S1, rpsA	small subunit ribosomal protein S1
287	K02946	0.000290648	0.000300745	0.00044038	ns	RP-S10, MRPS10, rpsJ	small subunit ribosomal protein S10
288	K02956	0.000296572	0.000299265	0.000413061	ns	RP-S15, MRPS15, rpsO	small subunit ribosomal protein S15
289	K02959	0.000134661	0.000139255	0.000173862	ns	RP-S16, MRPS16, rpsP	small subunit ribosomal protein S16
290	K02982	0.000160733	0.000180568	0.000115441	fhck	RP-S3, rpsC	small subunit ribosomal protein S3
291	K03040	0.000444231	0.000408459	0.000693846	ns	rpoA	DNA-directed RNA polymerase subunit alpha [EC:2.7.7.6]
292	K03043	0.000434831	0.000467261	0.000512976	ns	rpoB	DNA-directed RNA polymerase subunit beta [EC:2.7.7.6]
293	K03076	0.000147694	0.000159777	0.000203457	ns	secY	preprotein translocase subunit SecY
294	K03101	0.000177525	0.00018415	0.000115274	fhck	lspA	signal peptidase II [EC:3.4.23.36]
295	K03110	0.000142443	0.000142709	0.000161159	ns	ftsY	fused signal recognition particle receptor
296	K03116	0.000344488	0.000378585	0.000254631	fhck	tatA	sec-independent protein translocase protein TatA
297	K03117	0.000329673	0.0003518	0.000225391	fhck	tatB	sec-independent protein translocase protein TatB
298	K03154	0.000134285	0.000151403	9.71e-05	fhck	thiS	sulfur carrier protein
299	K03177	9.95e-05	9.92e-05	0.000103083	ns	truB, PUS4, TRUB1	tRNA pseudouridine55 synthase [EC:5.4.99.25]
300	K03210	0.00038571	0.00037795	0.000539752	ns	yajC	preprotein translocase subunit YajC
301	K03282	0.000237269	0.000231487	0.000268483	ns	mscL	large conductance mechanosensitive channel
302	K03290	0.000158179	0.000163286	0.000260346	ns	nanT	MFS transporter, SHS family, sialic acid transporter
303	K03293	0.000245945	0.00026183	0.000398221	ns	TC.AAT	amino acid transporter, AAT family
304	K03294	0.000120326	0.000115049	7.82e-05	fhck	TC.APA	basic amino acid/polyamine antiporter, APA family
305	K03296	0.000179331	0.000192103	0.000120592	fhck	TC.HAE1	hydrophobic/amphiphilic exporter-1 (mainly G- bacteria), HAE1 family
306	K03305	0.000320786	0.000295711	0.000406276	ns	TC.POT	proton-dependent oligopeptide transporter, POT family
307	K03306	0.00013186	0.000136209	0.000159231	ns	TC.PIT	inorganic phosphate transporter, PiT family
308	K03313	0.000286601	0.000310638	0.000388558	ns	nhaA	Na+:H+ antiporter, NhaA family
309	K03319	0.000110271	9.86e-05	0.00015052	ns	TC.DASS	divalent anion:Na+ symporter, DASS family
310	K03320	0.000170512	0.000169987	0.000127416	fhck	amt, AMT, MEP	ammonium transporter, Amt family
311	K03333	0.000252059	0.000271214	0.000148633	fhck	choD	cholesterol oxidase [EC:1.1.3.6]
312	K03402	0.000282526	0.000298971	0.000471628	ns	argR, ahrC	transcriptional regulator of arginine metabolism
313	K03416	0.000142579	0.00015761	0.000294232	ns	E2.1.3.1-5S	methylmalonyl-CoA carboxyltransferase 5S subunit [EC:2.1.3.1]
314	K03417	0.000113447	0.000123833	7.57e-05	fhck	prpB	methylisocitrate lyase [EC:4.1.3.30]
315	K03427	0.000227825	0.000257248	0.000195452	fhck	hsdM	type I restriction enzyme M protein [EC:2.1.1.72]
316	K03436	0.000148035	0.000153899	0.000245991	ns	fruR2, fruR	DeoR family transcriptional regulator, fructose operon transcriptional repressor
317	K03437	0.000106845	0.00011128	0.000124127	ns	spoU	RNA methyltransferase, TrmH family
318	K03469	0.000141525	0.000134299	0.000172879	ns	rnhA, RNASEH1	ribonuclease HI [EC:3.1.26.4]
319	K03491	0.000124452	0.000135127	0.000209585	ns	licR	probable licABCH operon transcriptional regulator
320	K03495	0.000190378	0.000211123	0.000138521	fhck	gidA, mnmG, MTO1	tRNA uridine 5-carboxymethylaminomethyl modification enzyme
321	K03498	0.00013659	0.000148079	9.05e-05	fhck	trkH, trkG, ktrB, ktrD	trk/ktr system potassium uptake protein
322	K03502	0.000141303	0.000150038	9.17e-05	fhck	umuC	DNA polymerase V
323	K03521	0.000176624	0.000162648	0.000131953	fhck	fixA, etfB	electron transfer flavoprotein beta subunit
324	K03523	0.000137879	0.0001423	0.000152374	ns	bioY	biotin transport system substrate-specific component
325	K03547	0.000114679	0.000122304	7.18e-05	fhck	sbcD, mre11	DNA repair protein SbcD/Mre11
326	K03549	0.000167959	0.000167423	0.000204393	ns	kup	KUP system potassium uptake protein
327	K03551	0.000154327	0.000152305	0.000196016	ns	ruvB	holliday junction DNA helicase RuvB [EC:5.6.2.4]
328	K03555	0.000132386	0.000125368	9.99e-05	fhck	mutS	DNA mismatch repair protein MutS
329	K03559	0.000132358	0.000137632	8.36e-05	fhck	exbD	biopolymer transport protein ExbD
330	K03561	0.000268688	0.000283826	0.00015822	fhck	exbB	biopolymer transport protein ExbB
331	K03572	0.000123709	0.000105588	8e-05	fhck	mutL	DNA mismatch repair protein MutL
332	K03575	0.000207609	0.000201546	0.00025277	ns	mutY	A/G-specific adenine glycosylase [EC:3.2.2.31]
333	K03576	0.000117417	0.000131747	7.08e-05	fhck	metR	LysR family transcriptional regulator, regulator for metE and metH
334	K03579	9.56e-05	9.97e-05	0.000129276	ns	hrpB	ATP-dependent helicase HrpB [EC:3.6.4.13]
335	K03582	0.000431893	0.000434635	0.000563332	ns	recB	exodeoxyribonuclease V beta subunit [EC:3.1.11.5]
336	K03585	0.000111484	0.000129025	7.05e-05	fhck	acrA, mexA, adeI, smeD, mtrC, cmeA	membrane fusion protein, multidrug efflux system
337	K03589	0.000431863	0.000439726	0.000556041	ns	ftsQ	cell division protein FtsQ
338	K03593	0.000262619	0.000238574	0.00030006	ns	mrp, NUBPL	ATP-binding protein involved in chromosome partitioning
339	K03601	0.000149962	0.000155229	0.00016839	ns	xseA	exodeoxyribonuclease VII large subunit [EC:3.1.11.6]
340	K03624	0.000148849	0.000157362	0.000119384	fhck	greA	transcription elongation factor GreA
341	K03625	0.000350305	0.000358793	0.000487893	ns	nusB	transcription antitermination protein NusB
342	K03628	0.000217744	0.000231385	0.000161957	fhck	rho	transcription termination factor Rho
343	K03641	0.000120933	0.000130042	7.74e-05	fhck	tolB	TolB protein
344	K03644	0.000225924	0.000231628	0.000285891	ns	lipA, LIAS, LIP1, LIP5	lipoyl synthase [EC:2.8.1.8]
345	K03648	0.000696612	0.000677183	0.000985387	ns	UNG, UDG	uracil-DNA glycosylase [EC:3.2.2.27]
346	K03657	0.00044504	0.000454943	0.000576346	ns	uvrD, pcrA	ATP-dependent DNA helicase UvrD/PcrA [EC:5.6.2.4]
347	K03685	0.000273942	0.00028346	0.000218325	fhck	rnc, DROSHA, RNT1	ribonuclease III [EC:3.1.26.3]
348	K03686	0.000426127	0.000428893	0.00048487	ns	dnaJ	molecular chaperone DnaJ
349	K03696	0.000136302	0.000145183	0.000185083	ns	clpC	ATP-dependent Clp protease ATP-binding subunit ClpC
350	K03705	0.000176367	0.000179227	0.000270155	ns	hrcA	heat-inducible transcriptional repressor
351	K03709	0.000108999	9.89e-05	0.000121699	ns	troR	DtxR family transcriptional regulator, Mn-dependent transcriptional regulator
352	K03710	0.000128489	0.00012485	0.000180015	ns	K03710	GntR family transcriptional regulator
353	K03727	0.000278303	0.000278368	0.000458595	ns	helY	ATP-dependent RNA helicase HelY [EC:3.6.4.-]
354	K03733	0.000367898	0.000391844	0.000272897	fhck	xerC	integrase/recombinase XerC
355	K03744	0.00023795	0.000244739	0.000151666	fhck	lemA	LemA protein
356	K03750	0.000336812	0.000342257	0.000476758	ns	moeA	molybdopterin molybdotransferase [EC:2.10.1.1]
357	K03758	0.000131126	0.00013967	0.00019962	ns	arcD, lysl, lysP	arginine:ornithine antiporter / lysine permease
358	K03760	0.000236092	0.000257714	0.000141549	fhck	eptA, pmrC	lipid A ethanolaminephosphotransferase [EC:2.7.8.43]
359	K03768	0.000128191	0.000129005	0.00016788	ns	PPIB, ppiB	peptidyl-prolyl cis-trans isomerase B (cyclophilin B) [EC:5.2.1.8]
360	K03776	9.28e-05	9.54e-05	0.000142238	ns	aer	aerotaxis receptor
361	K03781	0.000440287	0.00045343	0.000562311	ns	katE, CAT, catB, srpA	catalase [EC:1.11.1.6]
362	K03786	0.00013207	0.000126581	0.000165073	ns	aroQ, qutE	3-dehydroquinate dehydratase II [EC:4.2.1.10]
363	K03790	0.00018279	0.000179952	0.000258925	ns	rimJ	[ribosomal protein S5]-alanine N-acetyltransferase [EC:2.3.1.267]
364	K03797	0.000228382	0.000241025	0.000174113	fhck	E3.4.21.102, prc, ctpA	carboxyl-terminal processing protease [EC:3.4.21.102]
365	K03799	0.000115919	0.000117213	7.28e-05	fhck	htpX	heat shock protein HtpX [EC:3.4.24.-]
366	K03806	0.000162443	0.000175482	0.000100223	fhck	ampD	N-acetyl-anhydromuramoyl-L-alanine amidase [EC:3.5.1.28]
367	K03811	0.000130639	0.000141714	0.000166691	ns	pnuC	nicotinamide mononucleotide transporter
368	K03820	0.000310592	0.000339105	0.000388116	ns	lnt	apolipoprotein N-acyltransferase [EC:2.3.1.269]
369	K03832	0.000116307	0.000116323	7e-05	fhck	tonB	periplasmic protein TonB
370	K03885	0.000462967	0.00045172	0.000653962	ns	ndh	NADH:quinone reductase (non-electrogenic) [EC:1.6.5.9]
371	K03889	0.000439805	0.000415574	0.000614543	ns	qcrC	ubiquinol-cytochrome c reductase cytochrome c subunit
372	K03891	0.000169126	0.000155679	0.000221269	ns	qcrB	ubiquinol-cytochrome c reductase cytochrome b subunit
373	K03955	0.000124124	0.000123629	0.000198348	ns	NDUFAB1	NADH dehydrogenase (ubiquinone) 1 alpha/beta subcomplex 1, acyl-carrier protein
374	K03976	0.000239253	0.000251319	0.000371567	ns	ybaK, ebsC	Cys-tRNA(Pro)/Cys-tRNA(Cys) deacylase [EC:3.1.1.-]
375	K03978	0.000162867	0.000146182	0.000107872	fhck	engB	GTP-binding protein
376	K04042	0.000171512	0.000166725	0.000217237	ns	glmU	bifunctional UDP-N-acetylglucosamine pyrophosphorylase / glucosamine-1-phosphate N-acetyltransferase [EC:2.7.7.23 2.3.1.157]
377	K04077	0.000206455	0.000213441	0.000229995	ns	groEL, HSPD1	chaperonin GroEL
378	K04079	0.000130536	0.000133668	8.54e-05	fhck	HSP90A, htpG	molecular chaperone HtpG
379	K04084	0.000252846	0.000267216	0.000153672	fhck	dsbD, dipZ	thioredoxin:protein disulfide reductase [EC:1.8.4.16]
380	K04085	0.000225823	0.000251212	0.000133321	fhck	tusA, sirA	tRNA 2-thiouridine synthesizing protein A [EC:2.8.1.-]
381	K04096	0.000148586	0.000155987	0.000111039	fhck	smf	DNA processing protein
382	K04487	0.000152727	0.000150625	0.000172883	ns	iscS, NFS1	cysteine desulfurase [EC:2.8.1.7]
383	K04561	0.000235357	0.000244521	0.000327458	ns	norB	nitric oxide reductase subunit B [EC:1.7.2.5]
384	K04567	0.000504899	0.000515775	0.000675557	ns	KARS, lysS	lysyl-tRNA synthetase, class II [EC:6.1.1.6]
385	K04744	0.000139814	0.000147804	9.18e-05	fhck	lptD, imp, ostA	LPS-assembly protein
386	K04763	0.000241789	0.000233005	0.000271506	ns	xerD	integrase/recombinase XerD
387	K05342	8.77e-05	9.26e-05	0.000148106	ns	treP	alpha,alpha-trehalose phosphorylase [EC:2.4.1.64]
388	K05365	0.000242508	0.000280673	0.000151732	fhck	mrcB	penicillin-binding protein 1B [EC:2.4.1.129 3.4.16.4]
389	K05366	0.000234667	0.000251985	0.00016284	fhck	mrcA	penicillin-binding protein 1A [EC:2.4.1.129 3.4.16.4]
390	K05520	0.000142814	0.000143228	0.000183378	ns	pfpI	protease I [EC:3.5.1.124]
391	K05589	0.000198367	0.000219759	0.000121372	fhck	ftsB	cell division protein FtsB
392	K05658	0.000329681	0.000302575	0.000380272	ns	ABCB1, CD243	ATP-binding cassette, subfamily B (MDR/TAP), member 1 [EC:7.6.2.2]
393	K05786	0.000111607	0.000109471	8.04e-05	fhck	rarD	chloramphenicol-sensitive protein RarD
394	K05845	0.000231129	0.00022822	0.000339083	ns	opuC	osmoprotectant transport system substrate-binding protein
395	K05846	0.000188623	0.00017825	0.000251359	ns	opuBD	osmoprotectant transport system permease protein
396	K05896	0.000146924	0.000169954	9.87e-05	fhck	scpA	segregation and condensation protein A
397	K05991	9.97e-05	9.87e-05	0.000147483	ns	E3.2.1.123	endoglycosylceramidase [EC:3.2.1.123]
398	K06024	0.000127717	0.000146817	8.27e-05	fhck	scpB	segregation and condensation protein B
399	K06132	0.000192373	0.000214249	0.00011199	fhck	clsC	cardiolipin synthase C [EC:2.7.8.-]
400	K06147	0.000411251	0.000431805	0.00053856	ns	ABCB-BAC	ATP-binding cassette, subfamily B, bacterial
401	K06153	0.000205419	0.000226889	0.000166168	fhck	bacA	undecaprenyl-diphosphatase [EC:3.6.1.27]
402	K06168	0.000155659	0.000153712	0.000129573	fhck	miaB	tRNA-2-methylthio-N6-dimethylallyladenosine synthase [EC:2.8.4.3]
403	K06179	0.000123207	0.000147477	8.28e-05	fhck	rluC	23S rRNA pseudouridine955/2504/2580 synthase [EC:5.4.99.24]
404	K06187	0.000107262	0.000108169	0.000138317	ns	recR	recombination protein RecR
405	K06200	0.000145727	0.000151236	0.000202878	ns	cstA	carbon starvation protein
406	K06718	0.00015966	0.00011072	8.96e-05	fhck	ectA	L-2,4-diaminobutyric acid acetyltransferase [EC:2.3.1.178]
407	K06877	0.000385737	0.000376533	0.000580878	ns	K06877	DEAD/DEAH box helicase domain-containing protein
408	K06901	0.000125505	0.000121008	0.000144045	ns	pbuG, azgA, ghxP, ghxQ, adeQ	adenine/guanine/hypoxanthine permease
409	K06920	0.000118364	0.000121668	7.71e-05	fhck	queC	7-cyano-7-deazaguanine synthase [EC:6.3.4.20]
410	K06959	0.000188749	0.000213083	0.000119153	fhck	tex	protein Tex
411	K06994	0.000458926	0.000402671	0.00050588	ns	K06994	putative drug exporter of the RND superfamily
412	K06997	0.000220266	0.000197521	0.000278498	ns	yggS, PROSC	PLP dependent protein
413	K07001	0.000119585	0.000107284	8.33e-05	fhck	K07001	NTE family protein
414	K07007	0.000147125	0.000163195	9.1e-05	fhck	baiN	3-dehydro-bile acid Delta4,6-reductase [EC:1.3.1.114]
415	K07018	0.000145378	0.000157125	9.13e-05	fhck	K07018	uncharacterized protein
416	K07044	0.000131512	0.0001	7.26e-05	fhck	K07044	uncharacterized protein
417	K07067	0.000244708	0.000251248	0.00039352	ns	disA	diadenylate cyclase [EC:2.7.7.85]
418	K07085	0.000103427	0.000110848	0.000160118	ns	K07085	putative transport protein
419	K07089	0.000262592	0.000244852	0.00028495	ns	K07089	uncharacterized protein
420	K07090	0.000754464	0.000749976	0.000590841	fhck	K07090	uncharacterized protein
421	K07091	0.000216429	0.000234413	0.000128766	fhck	lptF	lipopolysaccharide export system permease protein
422	K07098	0.000151619	0.000173266	0.000100191	fhck	K07098	uncharacterized protein
423	K07107	0.000158951	0.000143684	0.000109213	fhck	ybgC	acyl-CoA thioester hydrolase [EC:3.1.2.-]
424	K07113	0.000174164	0.000191627	0.000103664	fhck	fxsA	UPF0716 protein FxsA
425	K07114	0.00018756	0.00019021	0.00021426	ns	yfbK	Ca-activated chloride channel homolog
426	K07133	0.000114124	0.000120047	0.000154834	ns	K07133	uncharacterized protein
427	K07160	0.000113118	0.000110179	0.000147516	ns	pxpA	5-oxoprolinase (ATP-hydrolysing) subunit A [EC:3.5.2.9]
428	K07173	0.000158154	0.000160934	0.000222427	ns	luxS	S-ribosylhomocysteine lyase [EC:4.4.1.21]
429	K07240	0.000232369	0.000179855	0.000129993	fhck	chrA	chromate transporter
430	K07259	0.000140311	0.000150166	0.000185897	ns	dacB	serine-type D-Ala-D-Ala carboxypeptidase/endopeptidase (penicillin-binding protein 4) [EC:3.4.16.4 3.4.21.-]
431	K07263	0.000135747	0.000151569	8.45e-05	fhck	pqqL	zinc protease [EC:3.4.24.-]
432	K07277	0.000136747	0.000140904	9.96e-05	fhck	SAM50, TOB55, bamA	outer membrane protein insertion porin family
433	K07278	0.000129199	0.000145541	7.89e-05	fhck	tamA	translocation and assembly module TamA
434	K07306	0.000359605	0.000365559	0.000566011	ns	dmsA	anaerobic dimethyl sulfoxide reductase subunit A [EC:1.8.5.3]
435	K07308	0.000257386	0.000258002	0.000403888	ns	dmsC	anaerobic dimethyl sulfoxide reductase subunit C
436	K07313	0.000442667	0.000419195	0.000296077	fhck	pphA	serine/threonine protein phosphatase 1 [EC:3.1.3.16]
437	K07335	0.000168824	0.000172127	0.000280606	ns	bmpA, bmpB, tmpC	basic membrane protein A and related proteins
438	K07399	0.000176314	0.000174555	0.000231551	ns	resB, ccs1	cytochrome c biogenesis protein
439	K07442	0.0001234	0.000124035	0.000197902	ns	TRM61, GCD14	tRNA (adenine57-N1/adenine58-N1)-methyltransferase catalytic subunit [EC:2.1.1.219 2.1.1.220]
440	K07448	0.000132582	0.000125876	8.11e-05	fhck	mrr	restriction system protein
441	K07462	0.000111133	0.00012143	7.03e-05	fhck	recJ	single-stranded-DNA-specific exonuclease [EC:3.1.-.-]
442	K07481	0.000401417	0.000470496	0.000292531	fhck	K07481	transposase, IS5 family
443	K07483	0.000504793	0.000571657	0.000344539	fhck	K07483	transposase
444	K07484	0.000143326	0.000163363	7.36e-05	fhck	K07484	transposase
445	K07491	0.000278253	0.000299098	0.000184296	fhck	rayT	REP-associated tyrosine transposase
446	K07492	0.00014554	0.000145452	6.51e-05	fhck	K07492	putative transposase
447	K07496	0.000189053	0.000186319	0.000115507	fhck	K07496	putative transposase
448	K07497	0.00134388	0.00124416	0.00136958	ns	K07497	putative transposase
449	K07501	0.00019874	0.000226976	0.000119297	fhck	K07501	3'-5' exonuclease
450	K07560	0.000122673	0.000117788	0.000132105	ns	dtd, DTD	D-aminoacyl-tRNA deacylase [EC:3.1.1.96]
451	K07566	0.00015465	0.000139482	0.000110538	fhck	tsaC, rimN, SUA5	L-threonylcarbamoyladenylate synthase [EC:2.7.7.87]
452	K07636	0.0001783	0.000203642	0.000120133	fhck	phoR	two-component system, OmpR family, phosphate regulon sensor histidine kinase PhoR [EC:2.7.13.3]
453	K07646	0.000135426	0.00014672	0.000184357	ns	kdpD	two-component system, OmpR family, sensor histidine kinase KdpD [EC:2.7.13.3]
454	K07653	0.000119949	0.000129148	0.000210887	ns	mprB	two-component system, OmpR family, sensor histidine kinase MprB [EC:2.7.13.3]
455	K07667	0.000160275	0.000170221	0.000250891	ns	kdpE	two-component system, OmpR family, KDP operon response regulator KdpE
456	K07669	0.000104484	0.000105995	0.000173076	ns	mprA	two-component system, OmpR family, response regulator MprA
457	K07678	0.000209578	0.000231331	0.000125781	fhck	barA, gacS, varS	two-component system, NarL family, sensor histidine kinase BarA [EC:2.7.13.3]
458	K07738	0.000473394	0.000485458	0.000716954	ns	nrdR	transcriptional repressor NrdR
459	K07776	0.000103717	0.00010658	0.000175958	ns	regX3	two-component system, OmpR family, response regulator RegX3
460	K07791	0.000242528	0.000251248	0.000381874	ns	dcuA	anaerobic C4-dicarboxylate transporter DcuA
461	K08095	0.000177355	0.000126987	9.68e-05	fhck	E3.1.1.74	cutinase [EC:3.1.1.74]
462	K08218	0.00014043	0.000150586	8.38e-05	fhck	ampG	MFS transporter, PAT family, beta-lactamase induction signal transducer AmpG
463	K08368	8.8e-05	8.79e-05	0.000138796	ns	yaaU	MFS transporter, putative metabolite transport protein
464	K08681	0.000256558	0.000225443	0.000349259	ns	pdxT, pdx2	pyridoxal 5'-phosphate synthase pdxT subunit [EC:4.3.3.6]
465	K08998	0.000130328	0.000136039	0.000163798	ns	K08998	uncharacterized protein
466	K09498	0.000163206	0.000126176	0.00020976	ns	CCT6	T-complex protein 1 subunit zeta
467	K09748	0.000144415	0.000151466	0.000255853	ns	rimP	ribosome maturation factor RimP
468	K09761	0.000189818	0.00015766	0.000121172	fhck	rsmE	16S rRNA (uracil1498-N3)-methyltransferase [EC:2.1.1.193]
469	K09792	0.000123265	0.00012735	7.76e-05	fhck	K09792	uncharacterized protein
470	K09803	0.000122464	0.000122866	8.04e-05	fhck	K09803	uncharacterized protein
471	K10200	0.000244401	0.000236131	0.000392595	ns	ngcE	N-acetylglucosamine transport system substrate-binding protein
472	K10242	0.000171973	0.000164853	0.000260247	ns	cebG	cellobiose transport system permease protein
473	K10439	0.000130147	0.000133168	0.000189997	ns	rbsB	ribose transport system substrate-binding protein
474	K10441	0.000199791	0.000197482	0.000290654	ns	rbsA	ribose transport system ATP-binding protein [EC:7.5.2.7]
475	K10563	0.000258424	0.00027417	0.00017932	fhck	mutM, fpg	formamidopyrimidine-DNA glycosylase [EC:3.2.2.23 4.2.99.18]
476	K10689	0.000136875	8.9e-05	0.000177131	ns	PEX4	peroxin-4 [EC:2.3.2.23]
477	K10716	0.000250151	0.000256345	0.000388996	ns	kch, trkA, mthK, pch	voltage-gated potassium channel
478	K10764	0.000161654	0.000174842	0.000101536	fhck	metZ	O-succinylhomoserine sulfhydrylase [EC:2.5.1.-]
479	K10823	0.000125868	0.000106213	0.000148392	ns	oppF	oligopeptide transport system ATP-binding protein
480	K10914	0.000295836	0.000287377	0.000408736	ns	crp	CRP/FNR family transcriptional regulator, cyclic AMP receptor protein
481	K11045	0.000591199	0.000606808	0.000988065	ns	cfa	cAMP factor
482	K11069	0.00017034	0.000179845	0.000107535	fhck	potD	spermidine/putrescine transport system substrate-binding protein
483	K11105	0.000250634	0.000257931	0.000399712	ns	cvrA, nhaP2	potassium/hydrogen antiporter
484	K11737	0.00083611	0.000834061	0.00126608	ns	cycA	D-serine/D-alanine/glycine transporter
485	K11738	0.000181272	0.0001873	0.000277231	ns	ansP	L-asparagine permease
486	K11749	0.000126414	0.000137387	9.12e-05	fhck	rseP	regulator of sigma E protease [EC:3.4.24.-]
487	K11752	0.000318205	0.000322073	0.000420321	ns	ribD	diaminohydroxyphosphoribosylaminopyrimidine deaminase / 5-amino-6-(5-phosphoribosylamino)uracil reductase [EC:3.5.4.26 1.1.1.193]
488	K11755	0.000126867	0.000133544	7.76e-05	fhck	hisIE	phosphoribosyl-AMP cyclohydrolase / phosphoribosyl-ATP pyrophosphohydrolase [EC:3.5.4.19 3.6.1.31]
489	K11811	0.000109316	0.000125364	6.72e-05	fhck	arsH	arsenical resistance protein ArsH
490	K11961	0.000158365	0.000175988	9.83e-05	fhck	urtC	urea transport system permease protein
491	K11991	9.89e-05	9.25e-05	0.00012186	ns	tadA	tRNA(adenine34) deaminase [EC:3.5.4.33]
492	K12132	0.000166334	0.000175864	0.000236098	ns	prkC, stkP	eukaryotic-like serine/threonine-protein kinase [EC:2.7.11.1]
493	K12217	0.000117937	0.000110396	7.72e-05	fhck	icmO, trbC, dotL	intracellular multiplication protein IcmO [EC:7.2.4.8]
494	K12262	0.000141875	0.000157559	9.1e-05	fhck	cybB	superoxide oxidase [EC:1.10.3.17]
495	K12297	0.000122526	0.000143081	8.01e-05	fhck	rlmKL	23S rRNA (guanine2069-N7)-methyltransferase / 23S rRNA (guanine2445-N2)-methyltransferase [EC:2.1.1.264 2.1.1.173]
496	K12410	0.000203376	0.000205373	0.000224163	ns	npdA	NAD-dependent deacetylase [EC:2.3.1.286]
497	K12573	0.000116011	0.000123954	7.91e-05	fhck	rnr, vacB	ribonuclease R [EC:3.1.13.1]
498	K12574	0.00016816	0.000178642	0.000258145	ns	rnj	ribonuclease J [EC:3.1.-.-]
499	K12592	0.000120791	8.89e-05	0.000141963	ns	C1D, LRP1	exosome complex protein LRP1
500	K12599	0.000127744	0.000120467	0.000197998	ns	SKI2, SKIV2L	antiviral helicase SKI2 [EC:3.6.4.13]
501	K13038	0.000124711	0.000123349	0.000145238	ns	coaBC, dfp	phosphopantothenoylcysteine decarboxylase / phosphopantothenate---cysteine ligase [EC:4.1.1.36 6.3.2.5]
502	K13288	0.000164075	0.000159805	0.000218921	ns	orn, REX2, REXO2	oligoribonuclease [EC:3.1.-.-]
503	K13292	0.000231029	0.000248773	0.000145078	fhck	lgt, umpA	phosphatidylglycerol---prolipoprotein diacylglyceryl transferase [EC:2.5.1.145]
504	K13542	0.000117853	0.000117641	0.000178524	ns	cobA-hemD	uroporphyrinogen III methyltransferase / synthase [EC:2.1.1.107 4.2.1.75]
505	K13787	8.74e-05	8.88e-05	0.000135694	ns	idsA	geranylgeranyl diphosphate synthase, type I [EC:2.5.1.1 2.5.1.10 2.5.1.29]
506	K13821	0.000120297	0.000122197	0.000165496	ns	putA	RHH-type transcriptional regulator, proline utilization regulon repressor / proline dehydrogenase / delta 1-pyrroline-5-carboxylate dehydrogenase [EC:1.5.5.2 1.2.1.88]
507	K13888	0.000132316	0.000150628	8.59e-05	fhck	macA	membrane fusion protein, macrolide-specific efflux system
508	K13895	0.000114981	0.000130316	6.98e-05	fhck	yejE	microcin C transport system permease protein
509	K13950	8.88e-05	9.04e-05	0.000129582	ns	pabAB	para-aminobenzoate synthetase [EC:2.6.1.85]
510	K14050	0.000129851	9.04e-05	0.00015357	ns	RABGGTA	geranylgeranyl transferase type-2 subunit alpha [EC:2.5.1.60]
511	K14058	0.000125547	9.83e-05	8.23e-05	fhck	ttcA	tRNA 2-thiocytidine biosynthesis protein TtcA
512	K14154	0.000211597	0.000212527	0.000296406	ns	THI6	thiamine-phosphate diphosphorylase / hydroxyethylthiazole kinase [EC:2.5.1.3 2.7.1.50]
513	K14159	0.000201818	0.000222634	0.000117791	fhck	rnhA-dnaQ	ribonuclease HI / DNA polymerase III subunit epsilon [EC:3.1.26.4 2.7.7.7]
514	K14162	9.6e-05	0.000100084	0.000129102	ns	dnaE2	error-prone DNA polymerase [EC:2.7.7.7]
515	K14260	0.000101776	0.000116598	8.65e-05	fhck	alaA	alanine-synthesizing transaminase [EC:2.6.1.66 2.6.1.2]
516	K14307	0.000120216	8.51e-05	0.000136332	ns	NUPL1, NUP49	nucleoporin p58/p45
517	K14337	0.000227974	0.000222756	0.000336886	ns	mptA	alpha-1,6-mannosyltransferase [EC:2.4.1.-]
518	K14347	0.000103316	0.000105168	0.000153781	ns	lat7, P7	solute carrier family 10 (sodium/bile acid cotransporter), member 7
519	K14439	0.000151811	9.89e-05	0.000188199	ns	SMARCAD1	SWI/SNF-related matrix-associated actin-dependent regulator of chromatin subfamily A containing DEAD/H box 1 [EC:5.6.2.-]
520	K14698	0.000161144	0.000120061	8.64e-05	fhck	irtA, ybtP	ATP-binding cassette, subfamily B, bacterial IrtA/YbtP [EC:7.-.-.-]
521	K14777	0.000114461	0.000100604	0.00015278	ns	DDX47, RRP3	ATP-dependent RNA helicase DDX47/RRP3 [EC:3.6.4.13]
522	K14780	0.000165743	0.000127454	0.000192894	ns	DHX37, DHR1	ATP-dependent RNA helicase DHX37/DHR1 [EC:3.6.4.13]
523	K15257	0.000120063	0.00013711	7.14e-05	fhck	cmoB	tRNA (mo5U34)-methyltransferase [EC:2.1.1.-]
524	K15361	0.000104938	8.45e-05	0.000125437	ns	WDR48, UAF1	WD repeat-containing protein 48
525	K15371	0.000132702	0.000127633	0.000183697	ns	GDH2	glutamate dehydrogenase [EC:1.4.1.2]
526	K15583	0.000250106	0.000237829	0.000361091	ns	oppD	oligopeptide transport system ATP-binding protein
527	K15738	0.000115353	0.000120733	8.7e-05	fhck	uup	ABC transport system ATP-binding/permease protein
528	K15772	0.000189342	0.00019937	0.000299474	ns	ganQ, mdxG	arabinogalactan oligomer / maltooligosaccharide transport system permease protein
529	K15987	0.00012833	0.000127915	0.000203972	ns	hppA	K(+)-stimulated pyrophosphate-energized sodium pump [EC:7.1.3.2]
530	K16012	0.000202281	0.000211242	0.000274206	ns	cydC	ATP-binding cassette, subfamily C, bacterial CydC
531	K16301	0.000173132	0.000196655	0.000115045	fhck	efeB	deferrochelatase/peroxidase EfeB [EC:1.11.1.-]
532	K16369	0.000122386	8.85e-05	0.000141377	ns	CHO2	phosphatidylethanolamine N-methyltransferase [EC:2.1.1.17]
533	K16785	0.000184032	0.000156545	0.000198352	ns	ecfT	energy-coupling factor transport system permease protein
534	K16927	0.00025088	0.000245139	0.000380809	ns	cbrT	energy-coupling factor transport system substrate-specific component
535	K17315	0.000197919	0.000203219	0.000320625	ns	gtsA, glcE	glucose/mannose transport system substrate-binding protein
536	K17828	0.000131616	0.000132184	0.000214069	ns	pyrDI	dihydroorotate dehydrogenase (NAD+) catalytic subunit [EC:1.3.1.14]
537	K18138	0.000210725	0.000232101	0.000126707	fhck	acrB, mexB, adeJ, smeE, mtrD, cmeB	multidrug efflux pump
538	K18139	0.000159611	0.000179288	9.71e-05	fhck	oprM, emhC, ttgC, cusC, adeK, smeF, mtrE, cmeC, gesC	outer membrane protein, multidrug efflux system
539	K18292	0.000129383	0.00014465	7.91e-05	fhck	E4.1.3.25	(S)-citramalyl-CoA lyase [EC:4.1.3.25]
540	K18850	0.000129087	0.000148966	7.84e-05	fhck	ycfD	50S ribosomal protein L16 3-hydroxylase [EC:1.14.11.47]
541	K18928	8.94e-05	9.34e-05	0.000139402	ns	lldE	L-lactate dehydrogenase complex protein LldE
542	K18930	0.000108775	0.000109152	0.000177008	ns	dld	D-lactate dehydrogenase
543	K18955	0.000171467	0.000184721	0.000245708	ns	whiB1_2_3_4	WhiB family transcriptional regulator, redox-sensing transcriptional regulator
544	K18979	0.000193876	0.000221631	0.000125464	fhck	queG	epoxyqueuosine reductase [EC:1.17.99.6]
545	K19265	7e-05	7.84e-05	0.000151974	ns	gpr	L-glyceraldehyde 3-phosphate reductase [EC:1.1.1.-]
546	K19302	0.000171187	0.000166665	0.000102844	fhck	bcrC	undecaprenyl-diphosphatase [EC:3.6.1.27]
547	K20974	0.000110289	0.000123241	7.05e-05	fhck	K20974	two-component system, sensor histidine kinase [EC:2.7.13.3]
548	K21071	7.61e-05	8.5e-05	0.000181773	ns	pfk, pfp	ATP-dependent phosphofructokinase / diphosphate-dependent phosphofructokinase [EC:2.7.1.11 2.7.1.90]
549	K21449	0.000258517	0.00027535	0.000125108	fhck	ata, sadA, emaA	trimeric autotransporter adhesin
550	K21469	0.000156347	0.000151073	0.000245951	ns	pbp4b	serine-type D-Ala-D-Ala carboxypeptidase [EC:3.4.16.4]
551	K21600	0.00015263	0.000147456	0.00021101	ns	csoR, ricR	CsoR family transcriptional regulator, copper-sensing transcriptional repressor
552	K21636	0.000141613	0.00014724	0.000204176	ns	nrdD	ribonucleoside-triphosphate reductase (formate) [EC:1.1.98.6]
553	K21850	0.00011346	8.73e-05	0.000128366	ns	KRE6	beta-glucan synthesis-associated protein KRE6
554	K22044	0.000348936	0.000352369	0.000509001	ns	ybiO	moderate conductance mechanosensitive channel

## Sheet: TableS3
Table S3. information of 554 differential KOs in Chinese samples
554 differential genes in Chinese	fhck	ns
ko00001 KEGG Orthology (KO) (554)	219	335
ko01000 Enzymes (331)	125	206
ko02000 Transporters (95)	35	60
ko03016 Transfer RNA biogenesis (30)	14	16
ko03400 DNA repair and recombination proteins (22)	7	15
ko01002 Peptidases and inhibitors (18)	6	12
ko04147 Exosome (18)	2	16
ko03011 Ribosome (17)	5	12
ko01007 Amino acid related enzymes (17)	7	10
ko03009 Ribosome biogenesis (15)	7	8
ko03019 Messenger RNA biogenesis (14)	4	10
ko02044 Secretion system (14)	10	4
ko03036 Chromosome and associated proteins (14)	9	5
ko03000 Transcription factors (14)	2	12
ko01011 Peptidoglycan biosynthesis and degradation proteins (13)	7	6
ko03029 Mitochondrial biogenesis (12)	4	8
ko03110 Chaperones and folding catalysts (9)	3	6
ko03032 DNA replication proteins (8)	4	4
ko02022 Two-component system (8)	3	5
ko02048 Prokaryotic defense system (7)	6	1
ko01003 Glycosyltransferases (7)	2	5
ko01004 Lipid biosynthesis proteins (7)	3	4
ko04131 Membrane trafficking (7)	1	6
ko01001 Protein kinases (6)	3	3
ko03021 Transcription machinery (6)	3	3
ko02035 Bacterial motility proteins (6)	5	1
ko01006 Prenyltransferases (4)	0	4
ko01009 Protein phosphatases and associated proteins (3)	1	2
ko01504 Antimicrobial resistance genes (3)	3	0
ko01005 Lipopolysaccharide biosynthesis proteins (3)	2	1
ko02042 Bacterial toxins (2)	0	2
ko03012 Translation factors (2)	1	1
ko00194 Photosynthesis proteins (2)	0	2
ko03051 Proteasome (1)	1	0
ko04121 Ubiquitin system (1)	0	1
ko04090 CD molecules (1)	0	1

## Sheet: TableS4
Table S4. differential microbial functions in three sites of American samples
	name	KW_pvalue	fh_ck_pvalue	fh_ns_pvalue	ck_ns_pvalue	fh_mean	ck_mean	ns_mean	KW_qvalue	fh_ck_qvalue	fh_ns_qvalue	ck_ns_qvalue
1	Cofactor and vitamin metabolism	0.168145	0.477865	0.0678239	0.223292	0.0456388	0.0446528	0.041612	0.237722	0.889417	0.139039	0.254305
2	Central carbohydrate metabolism	0.0998733	0.951899	0.0977069	0.0526037	0.0393337	0.03889	0.0354746	0.151659	0.987968	0.179812	0.0850897
3	Other carbohydrate metabolism	0.626111	0.868239	0.296663	0.568785	0.0280104	0.0275805	0.0259063	0.664234	0.987968	0.357741	0.597954
4	Carbon fixation	0.1383	0.821018	0.192611	0.0539593	0.0247863	0.0248137	0.0227007	0.20251	0.987968	0.272312	0.0850897
5	ATP synthesis	0.00224915	0.477865	0.00147278	0.00555514	0.0151829	0.0147691	0.0131044	0.00614768	0.889417	0.00670933	0.0126534
6	Lysine metabolism	0.0133653	0.70606	0.0141611	0.0115436	0.0104137	0.0103807	0.0092204	0.0273988	0.933821	0.0414718	0.0236644
7	Purine metabolism	0.000140233	0.177404	2.23586e-05	0.00376323	0.00887813	0.00859301	0.0075989	0.000883463	0.889417	0.000305567	0.00907602
8	Pyrimidine metabolism	0.000830067	0.256384	0.000263962	0.0068237	0.00863456	0.00838203	0.00741834	0.00309389	0.889417	0.0013528	0.0147248
9	Fatty acid metabolism	0.000175089	0.597354	0.00015371	0.000589887	0.00742672	0.00731888	0.0062504	0.000883463	0.889417	0.0009003	0.00241854
10	Branched-chain amino acid metabolism	0.000144278	0.30376	0.00454831	4.17812e-05	0.00688329	0.00706018	0.00594591	0.000883463	0.889417	0.0169528	0.000342606
11	Arginine and proline metabolism	0.00897302	0.586906	0.00555669	0.0143814	0.00621919	0.00622356	0.00546676	0.0200798	0.889417	0.0175249	0.028078
12	Histidine metabolism	0.203021	0.506481	0.10087	0.211169	0.00518511	0.00506649	0.0047917	0.260121	0.889417	0.179812	0.254305
13	Terpenoid backbone biosynthesis	4.25878e-05	0.372578	4.495e-05	0.000221477	0.00514013	0.00502782	0.00440939	0.000436524	0.889417	0.000460738	0.00113507
14	Cysteine and methionine metabolism	1.59003e-07	0.650793	6.44596e-06	7.94303e-08	0.00484567	0.00489309	0.00395638	6.51914e-06	0.889417	0.000264285	3.25664e-06
15	Aromatic amino acid metabolism	1.23477e-06	0.348653	0.000133781	3.06847e-07	0.004741	0.00475783	0.00374806	2.53129e-05	0.889417	0.0009003	6.29037e-06
16	Nitrogen metabolism	0.881422	0.639951	0.73999	0.829835	0.00423794	0.00410912	0.00413203	0.881422	0.889417	0.777939	0.850581
17	Methane metabolism	0.183877	0.158521	0.83277	0.0983019	0.00355952	0.0036379	0.00332958	0.251298	0.889417	0.853589	0.138979
18	Serine and threonine metabolism	0.00186119	0.975939	0.00184432	0.00260407	0.00341783	0.00342728	0.00302521	0.00545063	0.987968	0.00756171	0.00762619
19	Lipid metabolism	0.000467315	0.487306	0.0379646	3.21514e-05	0.00204575	0.00206738	0.00151915	0.00191599	0.889417	0.0915616	0.000329552
20	Glycosaminoglycan metabolism	0.219136	0.333249	0.0830447	0.40131	0.00131146	0.00109561	0.000966407	0.27226	0.889417	0.162135	0.444695
21	Glycan biosynthesis	0.197198	0.987968	0.225806	0.0817456	0.000994566	0.0008694	0.000515258	0.260121	0.987968	0.308601	0.124132
22	Other amino acid metabolism	0.0067515	0.441103	0.117903	0.000936467	0.00067297	0.000695431	0.000608862	0.016283	0.889417	0.193361	0.00349047
23	Lipopolysaccharide metabolism	0.00184418	0.208738	0.0589926	0.000364858	0.000782202	0.000869863	0.000268963	0.00545063	0.889417	0.131863	0.00166213
24	Polyamine biosynthesis	7.67534e-06	0.556073	1.90542e-05	2.33394e-05	0.00057107	0.000583307	0.000470798	0.000104896	0.889417	0.000305567	0.000318972
25	Biosynthesis of other bacterial compounds	0.270177	0.762895	0.177404	0.177636	0.000571333	0.00054938	0.000499645	0.316493	0.97746	0.269391	0.234938
26	Aromatics degradation	0.0680634	0.237715	0.296663	0.0253335	0.000407607	0.000466978	0.000408226	0.116275	0.889417	0.357741	0.043278
27	Sterol biosynthesis	0.0868977	0.951899	0.192611	0.023917	0.000550549	0.00049745	0.000283017	0.137031	0.987968	0.272312	0.0426346
28	Polyketide sugar unit biosynthesis	0.00644782	0.24383	0.11433	0.0013489	0.000424542	0.000460138	0.000352107	0.016283	0.889417	0.193361	0.00425421
29	Drug resistance	0.00126213	0.125307	0.348653	6.96344e-05	0.000350639	0.000510803	0.000242333	0.00431229	0.889417	0.408422	0.000475835
30	Sulfur metabolism	0.0208065	0.423338	0.24383	0.00313579	0.000320358	0.000400155	0.000244544	0.0406222	0.889417	0.322485	0.00803546
31	Metabolic capacity	0.852053	0.618495	0.629185	0.922962	0.000279678	0.000295378	0.000292992	0.873355	0.889417	0.678857	0.922962
32	Biosynthesis of other antibiotics	0.00930528	0.38907	0.0611072	0.00280614	0.000136051	0.000150034	0.000128199	0.0200798	0.889417	0.131863	0.00767011
33	Biosynthesis of beta-lactams	0.0301618	0.033265	0.939373	0.0200759	3.22364e-06	1.01885e-05	6.45184e-06	0.0562106	0.889417	0.939373	0.0374141
34	Type II polyketide biosynthesis	0.631833	0.643745	0.40696	0.49848	3.10492e-07	6.23472e-07	1.91918e-06	0.664234	0.889417	0.450955	0.537834
35	Enediyne biosynthesis	0.378264	0.927092	0.27508	0.212496	1.06699e-06	9.78918e-07	8.62552e-07	0.419157	0.987968	0.352446	0.254305
36	Biosynthesis of other fungal compounds	0.0615525	0.287556	0.015339	0.212522	1.1515e-06	9.09512e-07	4.19906e-07	0.109724	0.889417	0.0419266	0.254305

## Sheet: TableS5
Table S5. 131 differential KOs in different sites in American samples
	KO	forehead	cheek	nose	enriched site	KOname	description
1	K00036	0.000358963	0.000350046	0.000293556	fhck	G6PD, zwf	glucose-6-phosphate 1-dehydrogenase [EC:1.1.1.49 1.1.1.363]
2	K00053	0.000389063	0.000383804	0.000333087	fhck	ilvC	ketol-acid reductoisomerase [EC:1.1.1.86]
3	K00057	0.000340153	0.000315508	0.000241109	fhck	gpsA	glycerol-3-phosphate dehydrogenase (NAD(P)+) [EC:1.1.1.94]
4	K00077	0.000182698	0.000186156	0.000148338	fhck	panE, apbA	2-dehydropantoate 2-reductase [EC:1.1.1.169]
5	K00134	0.000518599	0.000527446	0.000452995	fhck	GAPDH, gapA	glyceraldehyde 3-phosphate dehydrogenase (phosphorylating) [EC:1.2.1.12]
6	K00215	0.000180758	0.000204867	0.000159578	fhck	dapB	4-hydroxy-tetrahydrodipicolinate reductase [EC:1.17.1.8]
7	K00287	0.000289999	0.000275099	0.000220577	fhck	DHFR, folA	dihydrofolate reductase [EC:1.5.1.3]
8	K00288	0.000125356	0.000123844	0.000100957	fhck	MTHFD	methylenetetrahydrofolate dehydrogenase (NADP+) / methenyltetrahydrofolate cyclohydrolase / formyltetrahydrofolate synthetase [EC:1.5.1.5 3.5.4.9 6.3.4.3]
9	K00382	0.000828182	0.000799928	0.000697552	fhck	DLD, lpd, pdhD	dihydrolipoamide dehydrogenase [EC:1.8.1.4]
10	K00384	0.00040445	0.000414316	0.000362553	fhck	trxB, TRR	thioredoxin reductase (NADPH) [EC:1.8.1.9]
11	K00560	0.000397309	0.00038021	0.000330803	fhck	thyA, TYMS	thymidylate synthase [EC:2.1.1.45]
12	K00602	0.000448296	0.000422191	0.000372137	fhck	purH	phosphoribosylaminoimidazolecarboxamide formyltransferase / IMP cyclohydrolase [EC:2.1.2.3 3.5.4.10]
13	K00604	0.000240673	0.000235266	0.000192819	fhck	MTFMT, fmt	methionyl-tRNA formyltransferase [EC:2.1.2.9]
14	K00620	0.000216107	0.000208927	0.000171593	fhck	argJ	glutamate N-acetyltransferase / amino-acid N-acetyltransferase [EC:2.3.1.35 2.3.1.1]
15	K00645	0.000288448	0.000272038	0.000225534	fhck	fabD, MCAT, MCT1	[acyl-carrier-protein] S-malonyltransferase [EC:2.3.1.39]
16	K00764	0.00045244	0.000432978	0.000379702	fhck	purF, PPAT	amidophosphoribosyltransferase [EC:2.4.2.14]
17	K00789	0.000434545	0.000431588	0.000377317	fhck	metK, MAT	S-adenosylmethionine synthetase [EC:2.5.1.6]
18	K00858	0.000254042	0.000244758	0.000207788	fhck	ppnK, NADK	NAD+ kinase [EC:2.7.1.23]
19	K00948	0.000444759	0.000436988	0.000363938	fhck	PRPS, prsA	ribose-phosphate pyrophosphokinase [EC:2.7.6.1]
20	K01101	0.000139795	0.000127657	0.000105461	fhck	E3.1.3.41	4-nitrophenyl phosphatase [EC:3.1.3.41]
21	K01262	0.000474911	0.000449127	0.000384974	fhck	pepP	Xaa-Pro aminopeptidase [EC:3.4.11.9]
22	K01409	0.000433977	0.000420917	0.000360852	fhck	OSGEP, KAE1, QRI7	N6-L-threonylcarbamoyladenine synthase [EC:2.3.1.234]
23	K01462	0.000236055	0.000230558	0.00019113	fhck	PDF, def	peptide deformylase [EC:3.5.1.88]
24	K01465	0.000438713	0.00042048	0.000365409	fhck	URA4, pyrC	dihydroorotase [EC:3.5.2.3]
25	K01520	0.000211515	0.000218354	0.000172648	fhck	dut, DUT	dUTP pyrophosphatase [EC:3.6.1.23]
26	K01589	0.000239405	0.000234059	0.00019131	fhck	purK	5-(carboxyamino)imidazole ribonucleotide synthase [EC:6.3.4.18]
27	K01599	0.000358573	0.000343697	0.000298635	fhck	hemE, UROD	uroporphyrinogen decarboxylase [EC:4.1.1.37]
28	K01626	0.000355086	0.000359154	0.000291488	fhck	E2.5.1.54, aroF, aroG, aroH	3-deoxy-7-phosphoheptulonate synthase [EC:2.5.1.54]
29	K01652	0.00034136	0.000345399	0.000239556	fhck	E2.2.1.6L, ilvB, ilvG, ilvI	acetolactate synthase I/II/III large subunit [EC:2.2.1.6]
30	K01694	0.000126113	0.000113552	9.63678e-05	fhck	TRP	tryptophan synthase [EC:4.2.1.20]
31	K01695	0.000218738	0.000207771	0.000160609	fhck	trpA	tryptophan synthase alpha chain [EC:4.2.1.20]
32	K01696	0.000189733	0.000192698	0.000145584	fhck	trpB	tryptophan synthase beta chain [EC:4.2.1.20]
33	K01704	0.000143037	0.000151064	0.000115051	fhck	leuD, IPMI-S	3-isopropylmalate/(R)-2-methylmalate dehydratase small subunit [EC:4.2.1.33 4.2.1.35]
34	K01733	0.0002386	0.000243076	0.000190797	fhck	thrC	threonine synthase [EC:4.2.3.1]
35	K01738	0.000307983	0.000303116	0.000241514	fhck	cysK	cysteine synthase [EC:2.5.1.47]
36	K01739	0.000141929	0.000126265	5.06843e-05	fhck	metB	cystathionine gamma-synthase [EC:2.5.1.48]
37	K01783	0.000300629	0.000300669	0.000251541	fhck	rpe, RPE	ribulose-phosphate 3-epimerase [EC:5.1.3.1]
38	K01784	0.000435511	0.00042268	0.000371446	fhck	galE, GALE	UDP-glucose 4-epimerase [EC:5.1.3.2]
39	K01803	0.000335206	0.00034751	0.000289943	fhck	TPI, tpiA	triosephosphate isomerase (TIM) [EC:5.3.1.1]
40	K01814	0.000204337	0.000209729	0.000162588	fhck	hisA	phosphoribosylformimino-5-aminoimidazole carboxamide ribotide isomerase [EC:5.3.1.16]
41	K01867	0.000377932	0.00037978	0.000320747	fhck	WARS, trpS	tryptophanyl-tRNA synthetase [EC:6.1.1.2]
42	K01868	0.000740423	0.000691015	0.000618751	fhck	TARS, thrS	threonyl-tRNA synthetase [EC:6.1.1.3]
43	K01869	0.000768431	0.000729522	0.000643133	fhck	LARS, leuS	leucyl-tRNA synthetase [EC:6.1.1.4]
44	K01870	0.000589151	0.000586937	0.000508911	fhck	IARS, ileS	isoleucyl-tRNA synthetase [EC:6.1.1.5]
45	K01876	0.000661681	0.000645343	0.000569505	fhck	DARS2, aspS	aspartyl-tRNA synthetase [EC:6.1.1.12]
46	K01881	0.000604393	0.000592597	0.000517841	fhck	PARS, proS	prolyl-tRNA synthetase [EC:6.1.1.15]
47	K01887	0.00047033	0.000456937	0.000400442	fhck	RARS, argS	arginyl-tRNA synthetase [EC:6.1.1.19]
48	K01889	0.000329427	0.000321491	0.000264914	fhck	FARSA, pheS	phenylalanyl-tRNA synthetase alpha chain [EC:6.1.1.20]
49	K01923	0.000315837	0.000307857	0.000261845	fhck	purC	phosphoribosylaminoimidazole-succinocarboxamide synthase [EC:6.3.2.6]
50	K01929	0.000224308	0.000229647	0.000187459	fhck	murF	UDP-N-acetylmuramoyl-tripeptide--D-alanyl-D-alanine ligase [EC:6.3.2.10]
51	K01934	0.000261189	0.000252382	0.000222981	fhck	MTHFS	5-formyltetrahydrofolate cyclo-ligase [EC:6.3.3.2]
52	K01939	0.000562444	0.0005495	0.000470633	fhck	purA, ADSS	adenylosuccinate synthase [EC:6.3.4.4]
53	K01940	0.00044113	0.000438858	0.000375985	fhck	argG, ASS1	argininosuccinate synthase [EC:6.3.4.5]
54	K01945	0.000197816	0.000199735	0.000150939	fhck	purD	phosphoribosylamine---glycine ligase [EC:6.3.4.13]
55	K01951	0.000499446	0.000473264	0.000397005	fhck	guaA, GMPS	GMP synthase (glutamine-hydrolysing) [EC:6.3.5.2]
56	K01955	0.000690777	0.000679645	0.000561096	fhck	carB, CPA2	carbamoyl-phosphate synthase large subunit [EC:6.3.5.5]
57	K01956	0.00037668	0.000371058	0.00031767	fhck	carA, CPA1	carbamoyl-phosphate synthase small subunit [EC:6.3.5.5]
58	K01958	0.000164753	0.000164213	0.000115355	fhck	PC, pyc	pyruvate carboxylase [EC:6.4.1.1]
59	K02030	0.000177546	0.00019213	0.000102234	fhck	ABC.PA.S	polar amino acid transport system substrate-binding protein
60	K02111	0.000389963	0.000412336	0.000341423	fhck	ATPF1A, atpA	F-type H+/Na+-transporting ATPase subunit alpha [EC:7.1.2.2 7.2.2.1]
61	K02114	0.000136034	0.00013854	9.69249e-05	fhck	ATPF1E, atpC	F-type H+-transporting ATPase subunit epsilon
62	K02346	0.000326464	0.000313161	0.000263659	fhck	dinB	DNA polymerase IV [EC:2.7.7.7]
63	K02355	0.000607609	0.000595853	0.000503103	fhck	fusA, GFM, EFG	elongation factor G
64	K02357	0.000287342	0.000288702	0.000235857	fhck	tsf, TSFM	elongation factor Ts
65	K02358	0.000514675	0.000525632	0.000432351	fhck	tuf, TUFM	elongation factor Tu
66	K02435	0.00012966	0.000132684	0.000102164	fhck	gatC, GATC	aspartyl-tRNA(Asn)/glutamyl-tRNA(Gln) amidotransferase subunit C [EC:6.3.5.6 6.3.5.7]
67	K02520	0.000270885	0.000278869	0.000236256	fhck	infC, MTIF3	translation initiation factor IF-3
68	K02654	0.000138945	0.000124362	7.19519e-05	fhck	pilD, pppA	leader peptidase (prepilin peptidase) / N-methyltransferase [EC:3.4.23.43 2.1.1.-]
69	K02834	0.000224331	0.000215053	0.000181815	fhck	rbfA	ribosome-binding factor A
70	K02835	0.000388033	0.000383446	0.000313575	fhck	prfA, MTRF1, MRF1	peptide chain release factor 1
71	K02863	0.00033606	0.000351777	0.000287851	fhck	RP-L1, MRPL1, rplA	large subunit ribosomal protein L1
72	K02864	0.000238506	0.000243458	0.000202692	fhck	RP-L10, MRPL10, rplJ	large subunit ribosomal protein L10
73	K02867	0.000293445	0.00030873	0.000254245	fhck	RP-L11, MRPL11, rplK	large subunit ribosomal protein L11
74	K02871	0.000293446	0.00029985	0.000252663	fhck	RP-L13, MRPL13, rplM	large subunit ribosomal protein L13
75	K02878	0.000239163	0.000234874	0.00018884	fhck	RP-L16, MRPL16, rplP	large subunit ribosomal protein L16
76	K02881	0.000163217	0.000164619	0.000134645	fhck	RP-L18, MRPL18, rplR	large subunit ribosomal protein L18
77	K02884	0.000164095	0.000158115	0.000122426	fhck	RP-L19, MRPL19, rplS	large subunit ribosomal protein L19
78	K02886	0.00034022	0.000349286	0.000288923	fhck	RP-L2, MRPL2, rplB	large subunit ribosomal protein L2
79	K02892	0.00019269	0.00020587	0.000154002	fhck	RP-L23, MRPL23, rplW	large subunit ribosomal protein L23
80	K02899	0.000116787	0.000122537	8.87003e-05	fhck	RP-L27, MRPL27, rpmA	large subunit ribosomal protein L27
81	K02906	0.000386218	0.000375804	0.000322273	fhck	RP-L3, MRPL3, rplC	large subunit ribosomal protein L3
82	K02926	0.000392727	0.000382343	0.000330994	fhck	RP-L4, MRPL4, rplD	large subunit ribosomal protein L4
83	K02935	0.000186463	0.000187236	0.000151939	fhck	RP-L7, MRPL12, rplL	large subunit ribosomal protein L7/L12
84	K02946	0.000225548	0.000242461	0.000200744	fhck	RP-S10, MRPS10, rpsJ	small subunit ribosomal protein S10
85	K02948	0.000215274	0.000222559	0.000185636	fhck	RP-S11, MRPS11, rpsK	small subunit ribosomal protein S11
86	K02950	0.000256126	0.000262963	0.000204398	fhck	RP-S12, MRPS12, rpsL	small subunit ribosomal protein S12
87	K02952	0.000131097	0.000137251	9.56726e-05	fhck	RP-S13, rpsM	small subunit ribosomal protein S13
88	K02954	0.000183606	0.00018386	0.000155886	fhck	RP-S14, MRPS14, rpsN	small subunit ribosomal protein S14
89	K02965	0.000144786	0.000149876	0.000111313	fhck	RP-S19, rpsS	small subunit ribosomal protein S19
90	K02967	0.00035531	0.000364442	0.000306001	fhck	RP-S2, MRPS2, rpsB	small subunit ribosomal protein S2
91	K02982	0.000256598	0.000269451	0.000210052	fhck	RP-S3, rpsC	small subunit ribosomal protein S3
92	K02988	0.000251413	0.000262006	0.000205571	fhck	RP-S5, MRPS5, rpsE	small subunit ribosomal protein S5
93	K02990	0.000148685	0.000157718	0.000118095	fhck	RP-S6, MRPS6, rpsF	small subunit ribosomal protein S6
94	K02992	0.000239897	0.000269227	0.000191265	fhck	RP-S7, MRPS7, rpsG	small subunit ribosomal protein S7
95	K03070	0.000534348	0.000544649	0.000447488	fhck	secA	preprotein translocase subunit SecA [EC:7.4.2.8]
96	K03177	0.000204975	0.000210505	0.000171942	fhck	truB, PUS4, TRUB1	tRNA pseudouridine55 synthase [EC:5.4.99.25]
97	K03424	0.000225119	0.000235552	0.00014396	fhck	tatD	TatD DNase family protein [EC:3.1.21.-]
98	K03438	0.000176978	0.000183271	0.000143364	fhck	mraW, rsmH	16S rRNA (cytosine1402-N4)-methyltransferase [EC:2.1.1.199]
99	K03439	0.000297913	0.000287566	0.00024649	fhck	trmB, METTL1, TRM8	tRNA (guanine-N7-)-methyltransferase [EC:2.1.1.33]
100	K03469	0.000267325	0.000252913	0.000208412	fhck	rnhA, RNASEH1	ribonuclease HI [EC:3.1.26.4]
101	K03575	0.000344062	0.000326588	0.000274451	fhck	mutY	A/G-specific adenine glycosylase [EC:3.2.2.31]
102	K03648	0.000336538	0.000328998	0.000274998	fhck	UNG, UDG	uracil-DNA glycosylase [EC:3.2.2.27]
103	K03743	0.000201845	0.000185019	0.000155394	fhck	pncC	nicotinamide-nucleotide amidase [EC:3.5.1.42]
104	K03789	0.000239995	0.000239607	0.000186637	fhck	rimI	[ribosomal protein S18]-alanine N-acetyltransferase [EC:2.3.1.266]
105	K03979	0.00033467	0.000324961	0.000274667	fhck	obgE, cgtA, MTG2	GTPase [EC:3.6.5.-]
106	K04043	0.000541444	0.000545923	0.00047347	fhck	dnaK, HSPA9	molecular chaperone DnaK
107	K04066	0.000273272	0.000269178	0.000222223	fhck	priA	primosomal protein N' (replication factor Y) (superfamily II helicase) [EC:5.6.2.4]
108	K04078	0.000245252	0.000225203	0.000197785	fhck	groES, HSPE1	chaperonin GroES
109	K04096	0.00027916	0.000270217	0.000223943	fhck	smf	DNA processing protein
110	K04487	0.000307056	0.00031312	0.000247693	fhck	iscS, NFS1	cysteine desulfurase [EC:2.8.1.7]
111	K04564	0.000393586	0.000398115	0.000342341	fhck	SOD2	superoxide dismutase, Fe-Mn family [EC:1.15.1.1]
112	K05658	0.000645295	0.000612024	0.000513482	fhck	ABCB1, CD243	ATP-binding cassette, subfamily B (MDR/TAP), member 1 [EC:7.6.2.2]
113	K06131	0.000277033	0.000265276	0.000232137	fhck	clsA_B	cardiolipin synthase A/B [EC:2.7.8.-]
114	K06173	0.000215544	0.000201576	0.00016472	fhck	truA, PUS1	tRNA pseudouridine38-40 synthase [EC:5.4.99.12]
115	K06180	0.000318498	0.000326138	0.000270923	fhck	rluD	23S rRNA pseudouridine1911/1915/1917 synthase [EC:5.4.99.23]
116	K07090	0.000325675	0.00036561	0.000284261	fhck	K07090	uncharacterized protein
117	K07478	0.000377991	0.000361171	0.000314094	fhck	ycaJ	putative ATPase
118	K07497	0.000198982	0.000255168	6.85809e-05	fhck	K07497	putative transposase
119	K09903	0.000253836	0.000262074	0.000214477	fhck	pyrH	uridylate kinase [EC:2.7.4.22]
120	K10773	0.000303732	0.000295566	0.000255599	fhck	NTH	endonuclease III [EC:4.2.99.18]
121	K11752	0.000272898	0.000248643	0.000217168	fhck	ribD	diaminohydroxyphosphoribosylaminopyrimidine deaminase / 5-amino-6-(5-phosphoribosylamino)uracil reductase [EC:3.5.4.26 1.1.1.193]
122	K11753	0.000230886	0.000230417	0.000181813	fhck	ribF	riboflavin kinase / FMN adenylyltransferase [EC:2.7.1.26 2.7.7.2]
123	K11788	0.000152458	0.000143205	0.000129394	fhck	ADE5	phosphoribosylamine--glycine ligase / phosphoribosylformylglycinamidine cyclo-ligase [EC:6.3.4.13 6.3.3.1]
124	K11991	0.000147677	0.000152653	0.000119581	fhck	tadA	tRNA(adenine34) deaminase [EC:3.5.4.33]
125	K13288	0.00030103	0.000279823	0.000239607	fhck	orn, REX2, REXO2	oligoribonuclease [EC:3.1.-.-]
126	K13830	0.000123738	0.000108362	8.01317e-05	fhck	ARO1	pentafunctional AROM polypeptide [EC:4.2.3.4 4.2.1.10 1.1.1.25 2.7.1.71 2.5.1.19]
127	K14152	0.000176482	0.000162953	0.000144543	fhck	HIS4	phosphoribosyl-ATP pyrophosphohydrolase / phosphoribosyl-AMP cyclohydrolase / histidinol dehydrogenase [EC:3.6.1.31 3.5.4.19 1.1.1.23]
128	K16261	0.000376679	0.000351474	0.000311313	fhck	YAT	yeast amino acid transporter
129	K17316	0.000139037	0.000167221	0.000203332	ns	gtsB, glcF	glucose/mannose transport system permease protein
130	K17758	0.000225266	0.000224882	0.00018738	fhck	nnrD	ADP-dependent NAD(P)H-hydrate dehydratase [EC:4.2.1.136]
131	K22024	0.00017435	0.00014051	0.000102863	fhck	pdxA2	4-phospho-D-threonate 3-dehydrogenase / 4-phospho-D-erythronate 3-dehydrogenase [EC:1.1.1.408 1.1.1.409]
